# Supplementary material for: Genome-wide association analysis of panicle exsertion and uppermost internode in rice (Oryza sativa L.)
Source: Rice (N Y). 2019 Sep 18;12:72. doi: 10.1186/s12284-019-0330-x (PMC6751241; doi:10.1186/s12284-019-0330-x)
Supplement: Supplementary file 5 — Additional file 5: Table S1. The descriptive statistics of PE and UI for the All, JAPONICA, and INDICA groups in 2015 and 2016. Table S2. Information about the 205 accessions used in this study and phenotypic data of PE and UI observed in 2015 and 2016. Table S3. Genome-wide significant association loci of PE and UI for the All, JAPONICA, and INDICA groups in 2015 and 2016. Table S4. All the candidate genes identified for key novel loci qPE16, qPE21, qUI1, and qUI18 (http://rice.plantbiology.msu.edu). Table S5. Candidate genes screened as functional classification of genes for key novel loci qPE16, qPE21, qUI1, and qUI18. Table S6. Primer pairs used for gene cloning and PCR analyses in this study. [file 12284_2019_330_MOESM5_ESM.xlsx]

## Sheet: Table S1
Table S1 The descriptive statistics of PE and UI for the All, JAPONICA, and INDICA groups in 2015 and 2016.
Traits	Subpopulations	Years	Max.	Min.	Mean	S.D.	C.V.(%)	Skewness	Kurtosis	HB2(%)	P-value
PE (cm)	All	2015	15.6	-5.07	5.26	3.86	73.42	-0.01	0.03	66.28	9.67e-28
		2016	19.24	-13.92	4.92	4.73	96.15	-0.87	2.6
	JAPONICA	2015	15.6	-0.7	6.38	3.27	51.3	0.24	0.32	80.93	3.53e-28
		2016	19.24	-9.59	6.34	3.82	60.31	-0.05	3.25
	INDICA	2015	9.47	-5.07	3	3.51	116.78	-0.28	-0.85	33.89	0.00463
		2016	10.49	-11.21	2.3	4.85	211.4	-0.77	0.62
UI (cm)	All	2015	52.08	20.53	37.04	6.15	16.61	-0.06	-0.46	74.46	5.85e-38
		2016	56.01	21.94	36.9	5.94	16.09	0.06	0.44
	JAPONICA	2015	52.08	24.08	37.75	6.43	17.04	-0.02	-0.61	96.19	2.08e-35
		2016	56.01	23.29	37.95	6.19	16.31	0.15	0.47
	INDICA	2015	45.5	20.53	35.31	5.46	15.48	-0.39	-0.16	47.32	8.79e-05
		2016	45.51	21.94	34.83	5.26	15.09	-0.42	0.24
GW (g)	All	2015	40.49	16.99	27.04	4.54	16.79	0.31	-0.09	85.14	7.46e-48
		2016	41.93	15.97	27.51	5.12	18.6	0.39	0.08
	JAPONICA	2015	38.37	19.35	28.32	3.88	13.71	-0.05	-0.32	81.32	6.1e-23
		2016	41.93	15.97	28.89	4.81	16.64	-0.31	0.59
	INDICA	2015	32.58	16.99	23.71	3.24	13.64	0.17	0.48	82.5	4.97e-13
		2016	35.63	17.53	24.24	3.24	13.38	0.9	2.16
HD (d)	All	2015	121	78	97.23	11.52	11.84	0.16	-1.31	80.85	1.18e-36
		2016	131	55	94.02	14.03	14.93	-0.3	0.55
	JAPONICA	2015	115	78	95.95	12.01	12.52	0.17	-1.48	79.82	1.06e-18
		2016	131	55	93.55	15.29	16.34	-0.46	0.52
	INDICA	2015	121	82	99.16	11.43	11.52	0.07	-1.37	84.9	3.35e-15
		2016	116	62	94.32	12.13	12.86	0.03	-0.44

## Sheet: Table S2
Table S2 Information about the 205 accessions used in this study and phenotypic data of PE and UI observed in 2015 and 2016.
NSFTV ID.	Subpopulations	Accession name	Country of origin	2015		2016
				PE (cm)	UI (cm)	PE (cm)	UI (cm)
NSFTV1	TEJ	Agostano	Italy	8.90 ± 2.70	38.57 ± 4.90	11.08 ± 2.01	42.35 ± 2.68
NSFTV3	IND	Ai-Chiao-Hong	China	8.60 ± 0.45	41.33 ± 0.85	-11.21 ± 3.85	23.78 ± 1.44
NSFTV6	AUS	ARC 7229	India	-2.75 ± 0.85	33.57 ± 3.15	-7.25 ± 1.92	34.33 ± 3.63
NSFTV7	TRJ	Arias	Indonesia	8.67 ± 0.49	43.30 ± 0.43	8.01 ± 1.53	43.37 ± 3.56
NSFTV8	TRJ	Asse Y Pung	Philippines	15.60 ± 2.48	49.90 ± 1.20	10.09 ± 1.22	45.30 ± 0.28
NSFTV9	TEJ	Baber	India	9.34 ± 3.89	39.46 ± 3.30	9.99 ± 0.83	41.77 ± 1.78
NSFTV10	TEJ	Baghlani Nangarhar	Afghanistan	5.20 ± 2.28	29.98 ± 2.30	5.48 ± 1.59	32.06 ± 0.60
NSFTV15	TEJ	Beonjo	South Korea	11.07 ± 2.07	47.07 ± 1.35	12.84 ± 1.89	47.91 ± 1.63
NSFTV17	IND	Binulawan	Philippines	1.23 ± 1.22	29.27 ± 2.25	2.58 ± 1.28	29.10 ± 1.42
NSFTV20	ADMIX	Blue Rose	Louisiana	5.10 ± 2.08	34.97 ± 4.85	6.11 ± 2.11	40.24 ± 2.42
NSFTV21	IND	Byakkoku Y 5006 Seln	Australia	9.47 ± 0.85	44.50 ± 2.34	10.49 ± 0.96	45.51 ± 1.44
NSFTV23	TRJ	Canella De Ferro	Brazil	7.66 ± 1.57	46.32 ± 2.92	6.00 ± 1.78	38.05 ± 2.85
NSFTV25	TRJ	Carolina Gold	United States	3.23 ± 1.17	37.50 ± 3.98	3.33 ± 0.99	41.15 ± 4.70
NSFTV26	TRJ	Carolina Gold Sel	United States	3.50 ± 1.00	42.10 ± 2.10	4.71 ± 1.84	45.98 ± 2.85
NSFTV29	IND	Chau	Vietnam	3.33 ± 0.76	31.25 ± 0.35	4.89 ± 0.96	32.97 ± 2.98
NSFTV30	IND	Chiem Chanh	Vietnam	4.13 ± 1.30	40.83 ± 5.34	5.17 ± 2.20	39.68 ± 2.99
NSFTV32	TEJ	Chodongji	South Korea	8.78 ± 1.33	40.54 ± 3.63	10.34 ± 1.47	46.59 ± 1.59
NSFTV46	TRJ	Dourado Agulha	Brazil	7.63 ± 1.92	40.77 ± 2.47	6.60 ± 0.96	41.42 ± 1.96
NSFTV55	ADMIX	Gerdeh	Iran	11.40 ± 3.18	43.87 ± 0.69	8.48 ± 2.20	42.26 ± 2.07
NSFTV56	TEJ	Geumobyeo	South Korea	2.88 ± 1.12	29.88 ± 2.88	2.87 ± 0.49	27.47 ± 1.19
NSFTV65	TRJ	Honduras	Honduras	7.86 ± 2.10	45.78 ± 4.85	7.92 ± 1.54	46.16 ± 2.21
NSFTV69	TRJ	IAC 25	Brazil	3.30 ± 1.61	36.83 ± 1.98	3.62 ± 1.38	42.10 ± 0.98
NSFTV70	TRJ	Iguape Cateto	Haiti	5.03 ± 0.52	36.60 ± 0.75	4.83 ± 0.63	34.51 ± 2.57
NSFTV71	IND	IR 36	Philippines	-2.80 ± 0.43	30.83 ± 0.62	4.40 ± 1.95	43.31 ± 1.91
NSFTV72	IND	IR 8	Philippines	-5.07 ± 0.61	25.97 ± 0.90	-0.49 ± 0.78	31.57 ± 1.55
NSFTV73	TRJ	IRAT 177	French Guiana	5.20 ± 1.63	39.65 ± 8.25	4.95 ± 0.48	37.69 ± 1.45
NSFTV83	TEJ	Kamenoo	Japan	12.66 ± 3.82	45.16 ± 6.48	13.30 ± 0.85	42.41 ± 1.22
NSFTV87	ADMIX	Keriting Tingii	Indonesia	-1.37 ± 0.87	37.57 ± 2.95	-3.30 ± 1.55	38.41 ± 3.29
NSFTV90	IND	Kiang-Chou-Chiu	Taiwan	6.75 ± 0.85	32.50 ± 3.87	8.34 ± 2.81	38.60 ± 3.00
NSFTV94	TEJ	Koshihikari	Japan	7.10 ± 0.59	33.30 ± 1.40	7.10 ± 0.70	32.39 ± 1.30
NSFTV99	TRJ	LAC 23	Liberia	6.75 ± 0.25	40.30 ± 3.10	6.55 ± 1.57	40.03 ± 1.82
NSFTV100	ADMIX	Lacrosse	United States	4.35 ± 0.75	35.10 ± 1.20	4.36 ± 0.74	36.87 ± 1.91
NSFTV103	TEJ	Luk Takhar	Afghanistan	8.56 ± 1.68	38.54 ± 1.43	7.45 ± 0.50	35.67 ± 0.57
NSFTV104	TEJ	Mansaku	Japan	12.15 ± 1.63	42.30 ± 3.63	12.88 ± 1.15	47.44 ± 3.50
NSFTV106	IND	Ming Hui	China	0.60 ± 0.60	32.57 ± 2.44	0.38 ± 1.49	32.72 ± 2.11
NSFTV108	TRJ	Moroberekan	Guinea	3.05 ± 0.25	40.93 ± 1.80	2.45 ± 0.10	37.79 ± 3.14
NSFTV113	TEJ	Norin 20	Japan	1.12 ± 2.70	31.30 ± 1.43	3.02 ± 1.30	30.87 ± 1.01
NSFTV115	TEJ	NPE 835	Pakistan	8.05 ± 1.19	44.34 ± 5.93	9.51 ± 1.00	42.74 ± 4.80
NSFTV116	TRJ	NSF-TV 116	Pakistan	7.72 ± 1.67	47.66 ± 7.26	3.03 ± 0.51	42.29 ± 2.14
NSFTV118	TEJ	Oro	Chile	9.40 ± 1.07	36.60 ± 5.12	10.80 ± 2.75	37.84 ± 3.01
NSFTV120	TRJ	OS6	Nigeria	11.00 ± 1.80	44.00 ± 2.70	8.62 ± 1.33	41.27 ± 2.31
NSFTV121	TEJ	Ostiglia	Argentina	7.87 ± 0.66	33.60 ± 5.96	10.23 ± 0.81	39.12 ± 2.61
NSFTV122	TRJ	Padi Kasalle	Indonesia	12.63 ± 1.68	51.13 ± 3.70	13.94 ± 1.39	49.72 ± 2.14
NSFTV124	AROMATIC	Pankhari 203	India	10.13 ± 0.34	47.33 ± 2.89	7.35 ± 1.72	44.34 ± 2.49
NSFTV131	AUS	Phudugey	Bhutan	-1.20 ± 0.00	33.07 ± 3.01	-3.53 ± 0.25	30.21 ± 2.31
NSFTV133	TEJ	Rikuto Kemochi	Japan	5.33 ± 0.96	35.42 ± 3.16	5.68 ± 0.99	37.86 ± 2.68
NSFTV134	TEJ	Romeo	Italy	5.48 ± 2.34	35.75 ± 2.18	6.52 ± 2.18	40.35 ± 1.12
NSFTV137	IND	RTS14	Vietnam	4.90 ± 0.86	39.20 ± 1.72	3.98 ± 1.42	37.69 ± 6.63
NSFTV140	ADMIX	Saturn	United States	5.37 ± 0.58	33.87 ± 1.72	4.41 ± 1.02	33.11 ± 1.59
NSFTV143	TEJ	Shinriki	Japan	7.92 ± 0.93	38.50 ± 2.61	8.14 ± 0.72	38.50 ± 1.16
NSFTV150	TRJ	Sultani	Egypt	5.13 ± 1.41	43.47 ± 2.50	7.20 ± 1.37	40.57 ± 1.77
NSFTV152	AUS	T 1	India	3.50 ± 1.70	38.25 ± 2.45	4.05 ± 2.10	41.30 ± 2.41
NSFTV154	TEJ	Ta Hung Ku	China	6.12 ± 2.03	35.00 ± 3.69	6.65 ± 1.03	32.93 ± 0.97
NSFTV155	TEJ	Ta Mao Tsao	China	7.60 ± 0.98	42.02 ± 4.98	6.19 ± 1.84	38.06 ± 4.47
NSFTV156	IND	Taichung Native 1	Taiwan	0.23 ± 0.76	28.70 ± 0.93	1.18 ± 0.73	28.80 ± 1.80
NSFTV158	TEJ	Taipei 309	Taiwan	13.64 ± 1.75	52.08 ± 1.52	19.24 ± 1.91	56.01 ± 2.55
NSFTV164	TRJ	Tondok	Indonesia	9.80 ± 1.56	44.98 ± 3.60	7.60 ± 1.60	43.55 ± 1.35
NSFTV165	TRJ	Trembese	Indonesia	14.50 ± 0.71	51.20 ± 3.25	6.86 ± 1.25	41.98 ± 2.39
NSFTV166	ADMIX	Tsipala 421	Madagascar	5.97 ± 1.73	48.30 ± 1.42	-13.92 ± 2.43	29.04 ± 1.99
NSFTV171	IND	ZHE 733	China	0.90 ± 0.90	30.50 ± 1.42	3.16 ± 0.38	31.79 ± 0.35
NSFTV172	IND	Zhenshan 2	China	3.20 ± 0.43	32.73 ± 0.83	0.01 ± 1.73	23.96 ± 1.17
NSFTV173	TEJ	Nipponbare	Japan	4.53 ± 1.45	31.20 ± 2.29	9.52 ± 0.20	35.59 ± 1.06
NSFTV177	TEJ	24869	France	3.13 ± 1.45	28.78 ± 3.03	2.98 ± 0.93	28.96 ± 4.22
NSFTV179	TEJ	Bellardone	France	7.26 ± 1.28	35.53 ± 1.93	7.68 ± 2.07	35.34 ± 0.37
NSFTV180	TEJ	Benllok	Peru	9.60 ± 1.40	41.08 ± 5.37	10.74 ± 1.64	44.72 ± 1.79
NSFTV182	ADMIX	Blue Rose Supreme	United States	9.00 ± 1.08	41.83 ± 1.66	6.34 ± 1.08	42.43 ± 3.28
NSFTV183	TRJ	Boa Vista	El Salvador	6.26 ± 0.27	42.06 ± 5.15	6.25 ± 1.65	43.38 ± 2.66
NSFTV185	TRJ	British Honduras Creole	Belize	5.63 ± 1.27	42.97 ± 0.45	3.49 ± 1.25	43.27 ± 1.93
NSFTV186	TEJ	Bul Zo	South Korea	7.45 ± 0.76	42.66 ± 3.30	8.85 ± 3.30	46.12 ± 4.56
NSFTV187	TRJ	C57-5043	United States	3.86 ± 1.35	37.40 ± 1.92	2.64 ± 0.75	35.47 ± 1.88
NSFTV189	IND	Criollo La Fria	Venezuela	7.87 ± 0.48	42.97 ± 1.15	-9.04 ± 2.35	21.94 ± 5.08
NSFTV192	TEJ	Erythroceros Hokkaido	Poland	3.20 ± 0.73	28.98 ± 2.66	4.71 ± 0.63	33.10 ± 2.81
NSFTV198	TRJ	Leah	Bulgaria	0.93 ± 0.37	30.53 ± 2.08	2.17 ± 1.00	33.81 ± 3.48
NSFTV199	TRJ	NSF-TV 199	Bolivia	5.65 ± 2.46	37.14 ± 3.20	5.25 ± 1.16	41.86 ± 2.39
NSFTV200	AUS	P 737	Pakistan	-1.73 ± 1.32	31.90 ± 1.92	-1.09 ± 0.65	36.34 ± 4.50
NSFTV202	TRJ	Pratao	Brazil	7.43 ± 1.23	38.98 ± 3.21	6.40 ± 1.43	38.67 ± 2.36
NSFTV203	IND	Radin Ebos 33	Malaysia	5.70 ± 1.06	38.17 ± 0.45	6.06 ± 1.94	36.98 ± 3.11
NSFTV204	TEJ	Razza 77	Italy	9.33 ± 1.17	38.40 ± 2.94	11.61 ± 1.17	35.09 ± 2.96
NSFTV209	IND	Tchibanga	Gabon	2.00 ± 1.59	32.87 ± 1.29	1.04 ± 0.61	28.99 ± 2.48
NSFTV213	TRJ	WC 3397	Jamaica	7.05 ± 0.15	45.10 ± 0.41	4.88 ± 1.39	39.77 ± 1.90
NSFTV214	TRJ	WC 4419	Honduras	1.38 ± 0.41	45.32 ± 2.95	1.97 ± 0.83	42.31 ± 2.42
NSFTV215	TRJ	WC 4443	Bolivia	4.76 ± 0.60	36.92 ± 0.94	5.64 ± 1.32	36.53 ± 1.82
NSFTV217	ADMIX	YRL-1	Australia	9.47 ± 0.45	44.87 ± 1.37	7.40 ± 1.71	43.16 ± 1.67
NSFTV218	ADMIX	PI 298967-1	Australia	5.83 ± 1.44	39.47 ± 5.98	5.05 ± 3.14	36.36 ± 1.23
NSFTV219	TEJ	Nucleoryza	Austria	4.62 ± 1.92	27.20 ± 3.96	4.23 ± 1.52	26.44 ± 1.89
NSFTV221	AROMATIC	Sadri Belyi	Azerbaijan	12.87 ± 0.60	45.77 ± 1.44	15.88 ± 1.57	45.88 ± 1.77
NSFTV223	TRJ	Priano Guaira	Brazil	6.20 ± 1.04	40.00 ± 1.61	3.44 ± 0.77	35.42 ± 2.23
NSFTV225	TEJ	Biser 1	Bulgaria	5.92 ± 1.76	34.88 ± 1.90	8.16 ± 0.41	38.74 ± 2.48
NSFTV226	TRJ	IRAT 44	Burkina Faso	6.60 ± 0.00	34.70 ± 2.10	6.87 ± 0.57	37.59 ± 1.87
NSFTV228	AUS	CA 902/B/2/1	Chad	6.77 ± 0.87	40.93 ± 3.60	9.36 ± 1.93	44.73 ± 2.65
NSFTV231	IND	Hunan Early Dwarf No. 3	China	0.00 ± 0.00	20.53 ± 0.68	0.02 ± 1.72	22.31 ± 2.28
NSFTV232	TEJ	Shangyu 394	China	1.20 ± 1.42	24.08 ± 3.60	5.26 ± 0.85	26.59 ± 1.20
NSFTV233	TEJ	Sung Liao 2	China	5.62 ± 1.96	30.02 ± 1.73	6.79 ± 2.28	33.54 ± 1.24
NSFTV236	ADMIX	WC 521	China	15.30 ± 1.42	42.13 ± 1.51	10.19 ± 1.15	38.74 ± 1.96
NSFTV237	ADMIX	Estrela	Colombia	0.55 ± 0.43	29.73 ± 1.57	1.09 ± 0.76	27.45 ± 1.33
NSFTV239	TRJ	WAB 502-13-4-1	Cote D'Ivoire	7.65 ± 1.94	38.65 ± 4.78	7.80 ± 1.44	39.30 ± 2.63
NSFTV241	IND	ECIA76-S89-1	Cuba	5.50 ± 0.60	37.27 ± 2.96	8.77 ± 1.31	39.16 ± 2.36
NSFTV242	TRJ	27	Dominican Republic	6.44 ± 1.48	41.74 ± 0.52	4.05 ± 0.88	38.73 ± 2.91
NSFTV244	ADMIX	Arabi	Egypt	-0.65 ± 1.15	35.80 ± 0.00	-9.53 ± 1.77	34.08 ± 0.93
NSFTV245	TEJ	Sab Ini	Egypt	4.68 ± 3.25	36.22 ± 4.42	4.64 ± 1.40	37.21 ± 1.54
NSFTV247	TEJ	Desvauxii	Former Soviet Union	7.40 ± 2.05	35.40 ± 3.81	7.47 ± 0.98	34.53 ± 2.65
NSFTV248	TEJ	Caucasica	Former Soviet Union	8.65 ± 1.29	34.80 ± 3.88	8.84 ± 1.64	36.98 ± 1.79
NSFTV250	TEJ	Bulgare	France	6.10 ± 1.87	26.78 ± 4.43	6.56 ± 0.94	29.14 ± 2.72
NSFTV252	IND	Djimoron	Guinea	6.50 ± 1.10	43.25 ± 2.05	4.83 ± 1.67	41.69 ± 2.09
NSFTV255	IND	Pai Hok Glutinous	Hong Kong	5.17 ± 1.38	39.23 ± 1.94	4.97 ± 1.31	33.05 ± 3.10
NSFTV257	TEJ	Agusita	Hungary	6.32 ± 0.63	44.64 ± 4.45	6.24 ± 1.18	40.77 ± 2.94
NSFTV259	ADMIX	Sadri Tor Misri	Iran	10.30 ± 1.70	45.10 ± 0.90	11.29 ± 2.61	46.05 ± 3.10
NSFTV262	AUS	Halwa Gose Red	Iraq	3.90 ± 1.00	38.63 ± 0.54	0.02 ± 0.54	35.53 ± 2.30
NSFTV264	ADMIX	Baldo	Italy	-0.80 ± 0.80	29.07 ± 3.15	6.59 ± 0.55	34.41 ± 1.55
NSFTV265	TEJ	Vialone	Italy	9.18 ± 0.49	42.00 ± 2.30	8.49 ± 2.81	33.86 ± 4.95
NSFTV266	ADMIX	Hiderisirazu	Japan	8.75 ± 1.45	38.47 ± 3.13	9.45 ± 3.24	39.33 ± 5.69
NSFTV267	TEJ	Hatsunishiki	Japan	9.43 ± 0.93	37.36 ± 4.31	8.58 ± 1.51	35.85 ± 1.54
NSFTV271	ADMIX	M. Blatec	Macedonia	7.30 ± 2.29	37.90 ± 0.24	6.28 ± 0.71	36.68 ± 5.67
NSFTV273	ADMIX	Varyla	Madagascar	13.90 ± 1.10	45.87 ± 1.18	8.67 ± 2.11	40.05 ± 4.50
NSFTV276	AUS	Kaukau	Mali	4.75 ± 1.25	40.57 ± 2.15	1.49 ± 0.77	37.41 ± 1.42
NSFTV277	TEJ	Gambiaka Sebela	Mali	3.60 ± 1.33	27.58 ± 1.79	3.59 ± 0.67	25.78 ± 0.63
NSFTV278	ADMIX	C1-6-5-3	Mexico	0.60 ± 0.14	29.80 ± 1.77	-0.96 ± 0.17	27.90 ± 0.92
NSFTV279	TEJ	Kon Suito	Mongolia	5.40 ± 2.21	25.86 ± 1.80	5.78 ± 2.14	29.73 ± 3.38
NSFTV280	ADMIX	Saku	Mongolia	2.95 ± 0.65	39.55 ± 0.25	4.12 ± 0.80	37.62 ± 1.32
NSFTV281	TEJ	Patna	Morocco	6.87 ± 1.88	40.07 ± 7.68	6.68 ± 1.13	40.36 ± 1.82
NSFTV282	TEJ	Triomphe Du Maroc	Morocco	1.10 ± 2.11	24.84 ± 2.36	1.61 ± 1.24	24.47 ± 2.05
NSFTV283	TEJ	Chibica	Mozambique	6.33 ± 0.49	41.76 ± 5.83	7.19 ± 1.04	40.80 ± 1.88
NSFTV284	IND	IR-44595	Nepal	0.00 ± 0.00	32.07 ± 0.85	0.06 ± 1.16	31.35 ± 1.28
NSFTV285	TRJ	Tox 782-20-1	Nigeria	4.20 ± 1.64	37.35 ± 4.25	4.61 ± 0.36	36.67 ± 5.66
NSFTV286	TRJ	IITA 135	Nigeria	5.13 ± 2.81	36.13 ± 3.35	5.21 ± 1.11	36.14 ± 1.27
NSFTV287	TEJ	Zerawchanica Karatalski	Poland	5.83 ± 0.34	28.27 ± 0.45	7.94 ± 0.64	29.90 ± 1.80
NSFTV288	TEJ	Italica Carolina	Poland	6.70 ± 1.04	36.90 ± 2.27	1.28 ± 0.30	37.14 ± 3.84
NSFTV290	TEJ	Amposta	Puerto Rico	7.74 ± 0.56	31.70 ± 1.99	4.80 ± 1.36	28.58 ± 4.16
NSFTV291	TEJ	Toploea 70/76	Romania	3.54 ± 1.96	32.12 ± 2.39	3.19 ± 0.46	31.01 ± 0.82
NSFTV293	ADMIX	TOg 7178	Senegal	11.63 ± 1.74	43.53 ± 1.91	8.30 ± 0.65	40.44 ± 2.43
NSFTV295	TEJ	Bombilla	Spain	-0.70 ± 0.29	29.20 ± 2.67	-9.59 ± 3.72	23.29 ± 3.61
NSFTV296	TEJ	Dosel	Spain	4.16 ± 1.31	25.10 ± 1.59	4.67 ± 1.76	29.28 ± 7.81
NSFTV297	TEJ	Bahia	Spain	3.45 ± 1.63	27.30 ± 3.85	5.68 ± 1.47	26.86 ± 1.41
NSFTV299	IND	SML 242	Suriname	0.37 ± 0.52	24.33 ± 3.77	0.67 ± 2.27	29.84 ± 4.50
NSFTV300	TEJ	Sml Kapuri	Suriname	5.08 ± 1.51	34.14 ± 4.53	5.40 ± 2.67	36.07 ± 2.42
NSFTV303	TEJ	Kihogo	Tanzania	5.78 ± 1.07	34.43 ± 1.54	5.99 ± 0.64	29.34 ± 3.13
NSFTV304	IND	519	Uruguay	3.45 ± 0.45	40.33 ± 1.81	5.34 ± 0.79	36.14 ± 1.75
NSFTV305	ADMIX	Doble Carolina Rinaldo Barsani	Uruguay	4.70 ± 1.63	42.83 ± 4.21	4.86 ± 1.99	31.12 ± 2.36
NSFTV307	TEJ	Uzbekskij 2	Uzbekistan	8.30 ± 1.06	31.86 ± 3.51	9.41 ± 0.64	39.62 ± 1.54
NSFTV308	TRJ	Llanero 501	Venezuela	-0.45 ± 0.78	33.08 ± 2.79	-3.37 ± 0.43	29.44 ± 0.59
NSFTV309	TRJ	Manzano	Zaire	7.93 ± 0.74	40.70 ± 1.50	5.20 ± 0.51	40.47 ± 2.23
NSFTV311	TEJ	56-122-23	Thailand	10.68 ± 1.29	36.84 ± 1.69	8.55 ± 2.66	37.15 ± 1.46
NSFTV313	IND	BR24	Bangladesh	7.10 ± 1.85	38.40 ± 0.59	7.55 ± 1.01	37.57 ± 2.15
NSFTV316	AUS	DD 62	Bangladesh	5.53 ± 1.25	35.67 ± 1.70	4.79 ± 1.40	32.38 ± 2.28
NSFTV317	AUS	DJ 123	Bangladesh	5.38 ± 1.85	37.20 ± 3.84	4.43 ± 1.67	38.82 ± 2.96
NSFTV319	AUS	DK 12	Bangladesh	2.95 ± 0.75	36.85 ± 2.05	-0.19 ± 0.40	34.41 ± 2.54
NSFTV320	AUS	DM 43	Bangladesh	0.40 ± 0.40	30.25 ± 1.65	0.19 ± 1.17	34.48 ± 1.74
NSFTV323	AUS	DNJ 140	Bangladesh	-0.23 ± 2.21	32.15 ± 5.18	-0.04 ± 0.99	35.52 ± 4.98
NSFTV325	IND	EMATA A 16-34	Myanmar	7.37 ± 1.67	42.53 ± 2.52	-9.97 ± 4.99	30.75 ± 3.56
NSFTV327	AUS	Goria	Bangladesh	4.75 ± 0.25	37.40 ± 0.80	5.62 ± 1.01	38.76 ± 2.78
NSFTV328	AUS	Jamir	Bangladesh	3.45 ± 1.35	24.55 ± 1.95	6.45 ± 0.54	27.93 ± 4.17
NSFTV330	AUS	Khao Pahk Maw	Thailand	6.35 ± 0.15	43.40 ± 0.00	6.01 ± 2.04	33.84 ± 2.15
NSFTV332	ADMIX	KPF-16	Bangladesh	0.90 ± 0.90	28.37 ± 2.50	1.42 ± 0.50	32.39 ± 5.17
NSFTV334	TEJ	Lomello	Thailand	5.87 ± 0.74	34.82 ± 4.62	5.69 ± 1.75	35.23 ± 3.17
NSFTV336	AUS	Paung Malaung	Myanmar	5.23 ± 1.50	39.80 ± 3.15	5.24 ± 1.85	39.84 ± 3.52
NSFTV337	IND	Sabharaj	Bangladesh	8.27 ± 1.24	38.57 ± 1.56	8.61 ± 1.36	36.69 ± 3.45
NSFTV340	ADMIX	Berenj	Afghanistan	3.00 ± 0.94	36.70 ± 0.54	2.09 ± 2.45	42.48 ± 1.82
NSFTV341	AUS	Shirkati	Afghanistan	0.00 ± 0.00	38.90 ± 1.51	-4.18 ± 0.91	37.04 ± 0.63
NSFTV342	TRJ	Cenit	Argentina	9.05 ± 0.57	44.90 ± 2.09	7.52 ± 0.67	45.09 ± 3.63
NSFTV346	AUS	Karkati 87	Bangladesh	-1.10 ± 1.59	36.53 ± 1.65	-2.02 ± 2.18	37.10 ± 2.00
NSFTV347	TRJ	Creole	Belize	6.00 ± 1.80	42.13 ± 6.30	6.52 ± 1.41	39.28 ± 2.33
NSFTV349	IND	Chang Ch'Sang Hsu Tao	China	6.50 ± 0.64	34.57 ± 2.70	6.13 ± 1.15	33.01 ± 1.84
NSFTV350	TRJ	Ligerito	Colombia	6.93 ± 0.29	34.57 ± 2.53	7.77 ± 1.66	36.63 ± 2.26
NSFTV352	TRJ	Guatemala 1021	Guatemala	6.48 ± 0.94	43.04 ± 3.33	7.11 ± 1.14	43.22 ± 2.24
NSFTV353	AUS	ARC 10376	India	3.10 ± 0.70	28.35 ± 2.85	4.61 ± 0.96	35.36 ± 4.38
NSFTV356	IND	JC 117	India	5.97 ± 1.93	40.77 ± 2.10	7.24 ± 0.20	40.55 ± 2.67
NSFTV359	AUS	Surjamkuhi	India	2.90 ± 1.21	32.65 ± 2.15	3.29 ± 0.76	35.51 ± 0.93
NSFTV364	ADMIX	Rikuto Norin 21	Japan	11.83 ± 1.13	44.57 ± 1.88	11.93 ± 0.90	45.25 ± 0.75
NSFTV365	TEJ	Shirogane	Japan	2.87 ± 0.80	30.56 ± 1.50	5.02 ± 0.68	33.90 ± 1.01
NSFTV367	ADMIX	Sanbyang-Daeme	Korea	6.20 ± 1.35	38.85 ± 0.65	6.13 ± 2.15	39.94 ± 3.82
NSFTV368	TEJ	Deokjeokjodo	Korea	6.06 ± 0.87	29.24 ± 3.84	10.33 ± 0.59	36.38 ± 1.63
NSFTV369	AUS	Sathi	Pakistan	4.60 ± 0.60	36.45 ± 1.02	4.04 ± 0.89	37.03 ± 3.13
NSFTV371	AUS	Santhi Sufaid	Pakistan	-2.53 ± 2.57	32.73 ± 1.43	-1.23 ± 0.69	36.72 ± 4.76
NSFTV372	AUS	Sufaid	Pakistan	6.52 ± 1.01	45.50 ± 2.76	-0.36 ± 1.01	38.37 ± 2.48
NSFTV373	AROMATIC	Lambayeque 1	Peru	8.60 ± 1.57	44.53 ± 0.45	3.82 ± 0.99	44.48 ± 2.72
NSFTV376	ADMIX	Breviaristata	Portugal	6.20 ± 0.90	40.90 ± 0.78	7.56 ± 0.73	38.34 ± 4.07
NSFTV377	TRJ	PR 304	Puerto Rico	5.90 ± 0.00	41.45 ± 3.55	5.06 ± 0.80	40.74 ± 1.19
NSFTV379	TRJ	Wanica	Suriname	4.93 ± 0.09	43.68 ± 1.73	4.25 ± 1.40	39.77 ± 3.13
NSFTV380	TEJ	Tainan-Iku No. 512	Taiwan	13.87 ± 1.26	47.62 ± 4.20	16.60 ± 1.87	54.32 ± 1.65
NSFTV384	TRJ	318	TURKEY	6.98 ± 1.79	40.13 ± 0.83	4.33 ± 1.01	38.50 ± 2.51
NSFTV386	ADMIX	Palmyra	United States	5.17 ± 0.12	42.03 ± 3.80	5.86 ± 0.99	41.92 ± 1.60
NSFTV387	ADMIX	M-202	United States-CA	1.47 ± 0.39	30.27 ± 0.97	5.05 ± 1.55	31.45 ± 3.72
NSFTV388	ADMIX	Nortai	United States	6.57 ± 0.56	36.73 ± 1.23	9.13 ± 0.90	40.73 ± 0.62
NSFTV390	ADMIX	CI 11026	United States	-3.10 ± 0.80	32.17 ± 2.98	2.26 ± 0.88	41.92 ± 2.52
NSFTV391	TRJ	Della	United States	7.87 ± 0.77	40.13 ± 2.96	6.89 ± 2.49	41.00 ± 1.34
NSFTV394	TRJ	Lady Wright Seln	United States	0.90 ± 0.90	29.50 ± 0.30	1.84 ± 0.99	35.26 ± 1.29
NSFTV395	TRJ	OS 6 (WC 10296)	Zaire	8.62 ± 0.60	40.48 ± 3.50	8.84 ± 0.37	40.40 ± 1.73
NSFTV397	TRJ	Cybonnet	United States	2.70 ± 1.51	34.12 ± 1.32	3.77 ± 1.29	35.98 ± 1.17
NSFTV616	IND	RT0034	United States	0.40 ± 2.20	33.67 ± 2.71	0.64 ± 0.61	33.81 ± 2.53
NSFTV618	ADMIX	Pecos	United States	5.05 ± 0.05	34.37 ± 0.82	6.55 ± 1.74	35.55 ± 2.34
NSFTV620	IND	Jasmine85	Philippines	-1.13 ± 1.16	32.37 ± 1.93	-1.08 ± 2.06	32.30 ± 2.14
NSFTV621	TRJ	LaGrue	United States	2.10 ± 1.50	34.50 ± 3.70	2.37 ± 0.94	34.97 ± 2.96
NSFTV622	ADMIX	Bengal	United States	0.40 ± 1.28	28.83 ± 1.79	0.87 ± 0.85	27.57 ± 1.28
NSFTV624	TRJ	Kaybonnet	United States	0.56 ± 0.89	30.70 ± 3.06	0.19 ± 1.10	34.72 ± 1.23
NSFTV625	TRJ	Katy	United States	0.70 ± 1.05	33.30 ± 1.82	1.30 ± 0.53	35.33 ± 2.65
NSFTV627	ADMIX	Early	United States	-0.63 ± 1.33	25.85 ± 0.25	1.93 ± 0.58	26.83 ± 1.25
NSFTV629	ADMIX	Panda	United States	8.00 ± 2.00	38.87 ± 1.27	8.67 ± 1.08	33.76 ± 1.66
NSFTV630	TRJ	Saber	United States	4.70 ± 1.95	38.83 ± 2.13	2.94 ± 0.87	38.08 ± 0.66
NSFTV633	IND	Jing 185-7	China	-3.27 ± 0.49	27.33 ± 1.15	-4.40 ± 1.51	29.74 ± 2.04
NSFTV635	TRJ	Azucena	Philipppines	7.48 ± 1.74	49.30 ± 0.86	12.25 ± 1.62	54.69 ± 2.47
NSFTV636	IND	Sadu Cho	Korea	6.75 ± 0.45	36.67 ± 4.71	9.89 ± 2.31	39.38 ± 3.57
NSFTV639	TEJ	Nipponbare	Japan	4.03 ± 0.79	34.18 ± 3.27	4.39 ± 1.38	33.49 ± 2.10
NSFTV644	IND	IR64	Philippines	2.27 ± 2.48	32.53 ± 3.95	2.87 ± 1.63	33.92 ± 1.83
NSFTV647	TRJ	Cypress	United States	-0.70 ± 0.50	29.65 ± 1.15	-1.40 ± 1.58	30.46 ± 0.26
NSFTV651	AUS	Dular	India	-1.70 ± 0.30	38.77 ± 1.82	8.09 ± 1.24	43.47 ± 1.48

## Sheet: Table S3
Table S3 Genome-wide significant association loci of PE and UI for the All, JAPONICA, and INDICA groups in 2015 and 2016.
Traits	Loci	Years	Subpopulations	SNPs ID.	Alleles	Chr.	Position (bp)	P value	Position range(Mb)	Ref.
PE	qPE1	2015	INDICA	SNP-1.33012694.	C/T	1	33013739	4.75962e-05	32.9~33.4
		2015	INDICA	SNP-1.33032007.	C/T	1	33033052	7.44522e-05
		2015	INDICA	SNP-1.33048649.	G/A	1	33049694	6.61366e-05
		2015	INDICA	SNP-1.33155439.	T/C	1	33156484	7.72335e-05
		2015	INDICA	SNP-1.33202322.	A/G	1	33203367	7.6188e-05
		2015	INDICA	SNP-1.33243887.	G/T	1	33244932	9.08513e-05
		2015	INDICA	SNP-1.33282127.	A/T	1	33283172	7.85716e-05
		2015	INDICA	SNP-1.33303571.	T/A	1	33304616	2.99642e-05
	qPE2	2015	INDICA	SNP-1.37932526.	C/T	1	37933570	3.12512e-05	37.8~38.2	qPE1 (Zhao, et al. 2016)
		2015	INDICA	SNP-1.37944692.	T/A	1	37945736	5.14802e-05
		2015	INDICA	SNP-1.38111538.	A/G	1	38112582	1.19601e-05
	qPE3	2015	INDICA	SNP-1.38417695.	A/G	1	38418739	4.55332e-05	38.3~38.6	sd1 (Ayano et al. 2014)
		2015	INDICA	SNP-1.38482489.	C/T	1	38483533	7.08645e-05
		2015	INDICA	SNP-1.38516210.	C/T	1	38517254	2.68109e-05
		2015	INDICA	SNP-1.38537794.	A/T	1	38538838	2.8708e-05
	qPE4	2015	INDICA	SNP-1.39473309.	A/T	1	39474353	1.7593e-05	39.4~39.9	qPEL1.2 (Dang et al. 2017)
		2015	All	SNP-1.39547370.	G/A	1	39548414	4.90138e-05
		2015	All	SNP-1.39547462.	T/C	1	39548506	8.5332e-05
		2015	INDICA	SNP-1.39547462.	T/C	1	39548506	1.48725e-05
		2015	All	SNP-1.39577612.	G/A	1	39578656	8.48416e-05
		2015	INDICA	SNP-1.39587802.	T/G	1	39588846	1.48725e-05
		2015	All	SNP-1.39602459.	C/T	1	39603503	8.48416e-05
		2015	INDICA	SNP-1.39620558.	G/T	1	39621602	1.48725e-05
		2015	All	SNP-1.39635543.	G/A	1	39636587	3.63284e-05
		2015	All	SNP-1.39663463.	G/A	1	39664507	5.51923e-05
		2016	All	SNP-1.39672248.	G/A	1	39673292	4.69393e-05
		2015	All	SNP-1.39730011.	C/A	1	39731055	1.27372e-05
		2015	INDICA	SNP-1.39733769.	C/T	1	39734813	4.91687e-06
		2015	All	SNP-1.39780205.	G/A	1	39781249	7.17691e-05
		2015	All	SNP-1.39783392.	G/A	1	39784436	8.20874e-06
		2015	All	SNP-1.39807405.	G/A	1	39808449	7.63521e-06
		2015	All	SNP-1.39819395.	C/T	1	39820439	1.40163e-05
	qPE5	2016	INDICA	SNP-2.2662650.	T/C	2	2662653	4.76957e-06	2.6~2.8
		2016	INDICA	SNP-2.2672721.	C/T	2	2672724	2.66777e-06
		2016	INDICA	SNP-2.2720559.	A/G	2	2720562	4.52704e-06
		2016	INDICA	SNP-2.2723257.	T/A	2	2723260	2.20955e-06
		2016	INDICA	SNP-2.2723749.	C/T	2	2723752	1.36658e-06
		2016	INDICA	SNP-2.2736068.	A/T	2	2736071	2.61423e-05
	qPE6	2015	INDICA	SNP-2.8551948.	A/G	2	8551950	4.86161e-05	8.5~8.6
		2015	INDICA	SNP-2.8551974.	T/C	2	8551976	3.68046e-05
		2015	INDICA	SNP-2.8552314.	T/G	2	8552316	4.12948e-05
	qPE7	2015	JAPONICA	SNP-2.21767099.	G/C	2	21772969	3.43279e-05	21.7~22.0
		2015	JAPONICA	SNP-2.21769722.	T/C	2	21775592	3.0683e-05
		2015	JAPONICA	SNP-2.21791700.	A/T	2	21797570	3.63845e-06
		2015	JAPONICA	SNP-2.21802297.	G/A	2	21808167	9.10622e-05
		2015	JAPONICA	SNP-2.21808657.	C/T	2	21814527	9.76544e-05
		2015	JAPONICA	SNP-2.21810565.	C/T	2	21816435	7.16632e-06
		2015	JAPONICA	SNP-2.21814876.	G/A	2	21820746	2.65412e-05
		2015	JAPONICA	SNP-2.21829205.	G/A	2	21835075	7.97776e-05
		2015	JAPONICA	SNP-2.21830964.	T/A	2	21836834	7.97776e-05
		2015	JAPONICA	SNP-2.21838806.	G/T	2	21844676	3.98403e-05
		2015	JAPONICA	SNP-2.21850426.	T/C	2	21856296	2.07671e-06
		2015	JAPONICA	SNP-2.21856566.	G/A	2	21862436	6.67613e-05
		2015	JAPONICA	SNP-2.21859061.	T/C	2	21864931	1.6387e-05
		2015	JAPONICA	SNP-2.21859108.	G/A	2	21864978	2.72703e-05
		2015	JAPONICA	SNP-2.21859480.	C/T	2	21865350	4.00088e-05
		2015	JAPONICA	SNP-2.21859523.	A/C	2	21865393	3.43279e-05
		2015	JAPONICA	SNP-2.21870823.	A/G	2	21876693	1.48963e-05
		2015	JAPONICA	SNP-2.21871879.	T/C	2	21877749	4.40386e-05
		2015	JAPONICA	SNP-2.21895635.	T/C	2	21901505	7.44074e-05
		2015	JAPONICA	SNP-2.21896116.	G/A	2	21901986	4.45366e-06
		2015	JAPONICA	SNP-2.21899521.	C/G	2	21905391	3.83352e-05
		2015	JAPONICA	SNP-2.21899746.	T/G	2	21905616	1.98211e-05
		2015	JAPONICA	SNP-2.21900400.	T/C	2	21906270	5.48823e-05
		2015	JAPONICA	SNP-2.21902412.	C/T	2	21908282	2.77564e-05
		2015	JAPONICA	SNP-2.21902831.	A/C	2	21908701	2.77564e-05
		2015	JAPONICA	SNP-2.21905122.	T/C	2	21910992	5.81331e-05
		2015	JAPONICA	SNP-2.21920657.	A/C	2	21926527	3.22231e-05
		2015	JAPONICA	SNP-2.21920793.	T/A	2	21926663	9.69905e-06
		2015	JAPONICA	SNP-2.21921548.	T/A	2	21927418	3.02477e-05
	qPE8	2016	All	SNP-3.4638331.	G/A	3	4639330	4.58941e-05	4.5~4.9	qPE3 (Zhao et al. 2016)
		2016	All	SNP-3.4752711.	C/G	3	4753710	7.10988e-05
		2016	All	SNP-3.4752714.	C/T	3	4753713	1.84851e-05
	qPE9	2015	INDICA	SNP-3.6339013.	G/A	3	6340014	3.10328e-06	6.3~6.6	qPE3 (Zhao et al. 2016)
		2015	INDICA	SNP-3.6339725.	G/C	3	6340726	5.84801e-05
		2015	INDICA	SNP-3.6340564.	C/T	3	6341565	6.13119e-05
		2015	INDICA	SNP-3.6341991.	C/A	3	6342992	4.5557e-06
		2015	INDICA	SNP-3.6342901.	G/A	3	6343902	3.43525e-05
		2015	INDICA	SNP-3.6350388.	G/T	3	6351389	4.89703e-06
		2015	INDICA	SNP-3.6357962.	A/G	3	6358963	4.5557e-06
		2015	INDICA	SNP-3.6358057.	C/T	3	6359058	1.33656e-05
		2015	INDICA	SNP-3.6367782.	T/C	3	6368783	3.01524e-05
		2015	INDICA	SNP-3.6367899.	T/C	3	6368900	3.50024e-06
		2015	INDICA	SNP-3.6372762.	T/A	3	6373763	5.92942e-05
		2015	INDICA	SNP-3.6382014.	G/A	3	6383015	1.15018e-05
		2015	INDICA	SNP-3.6383273.	A/C	3	6384274	2.08696e-06
		2015	INDICA	SNP-3.6383321.	G/A	3	6384322	1.95657e-05
		2015	INDICA	SNP-3.6383495.	G/T	3	6384496	4.08565e-05
		2015	INDICA	SNP-3.6389095.	C/T	3	6390096	5.25653e-05
		2015	INDICA	SNP-3.6394342.	A/G	3	6395343	3.30725e-05
		2015	INDICA	SNP-3.6395373.	C/G	3	6396374	6.21949e-05
		2015	INDICA	SNP-3.6402374.	C/G	3	6403375	4.66528e-05
		2015	INDICA	SNP-3.6411043.	A/G	3	6412044	4.08565e-05
		2015	INDICA	SNP-3.6416323.	T/C	3	6417324	8.35573e-05
		2015	INDICA	SNP-3.6416446.	A/T	3	6417447	4.08565e-05
		2015	INDICA	SNP-3.6427302.	C/T	3	6428303	6.25865e-05
		2015	INDICA	SNP-3.6446108.	T/C	3	6447109	1.72299e-05
		2015	INDICA	SNP-3.6447445.	C/T	3	6448446	4.24348e-05
		2015	INDICA	SNP-3.6451048.	C/T	3	6452049	6.31851e-05
	qPE10	2016	INDICA	SNP-3.6661338.	C/T	3	6662339	3.65429e-05	6.6~6.9	qPE3 (Zhao et al. 2016)
		2015	INDICA	SNP-3.6742717.	A/T	3	6743718	3.90826e-05
		2015	INDICA	SNP-3.6753296.	C/T	3	6754297	3.76052e-06
		2015	INDICA	SNP-3.6797058.	C/T	3	6798059	6.83892e-05
	qPE11	2016	All	SNP-4.12703744.	C/T	4	12713034	5.31838e-05	12.6~13.0
		2016	All	SNP-4.12741277.	G/A	4	12750568	5.53908e-05
		2016	All	SNP-4.12912067.	G/A	4	12921358	9.11776e-05
	qPE12	2016	JAPONICA	SNP-4.18100596.	A/G	4	18272551	8.92085e-05	18.2~18.7
		2016	JAPONICA	SNP-4.18196543.	T/A	4	18368499	5.6417e-05
		2016	All	SNP-4.18321787.	A/G	4	18493743	2.44477e-05
		2016	All	SNP-4.18322639.	G/T	4	18494595	2.95448e-05
		2016	JAPONICA	SNP-4.18376004.	G/T	4	18547960	6.36804e-05
		2016	All	SNP-4.18401567.	G/A	4	18573523	3.97749e-05
		2016	JAPONICA	SNP-4.18401567.	G/A	4	18573523	4.18237e-05
	qPE13	2016	INDICA	SNP-4.31041270.	G/A	4	31226381	7.89371e-05	31.1~31.4	ipe.4.1 (Herlina et al. 2016)
		2016	INDICA	SNP-4.31131337.	G/A	4	31316444	2.87352e-05
		2016	INDICA	SNP-4.31146663.	C/T	4	31331769	1.48767e-05
	qPE14	2016	JAPONICA	SNP-6.23062588.	T/G	6	23063586	4.7663e-05	23.0~23.7	CYP734A4 (Qian et al. 2017)
		2016	JAPONICA	SNP-6.23237337.	G/A	6	23238335	7.9854e-05
		2016	JAPONICA	SNP-6.23242653.	T/G	6	23243651	3.06078e-05
		2015	All	SNP-6.23247880.	C/T	6	23248878	8.34106e-06
		2016	All	SNP-6.23247880.	C/T	6	23248878	4.16009e-05
		2015	JAPONICA	SNP-6.23247880.	C/T	6	23248878	4.90934e-05
		2016	JAPONICA	SNP-6.23247880.	C/T	6	23248878	2.14528e-05
		2016	JAPONICA	SNP-6.23300871.	A/G	6	23301869	3.25801e-05
		2015	All	SNP-6.23307194.	A/G	6	23308192	6.65068e-05
		2015	JAPONICA	SNP-6.23313128.	C/T	6	23314126	4.78919e-05
		2016	JAPONICA	SNP-6.23313128.	C/T	6	23314126	1.61974e-05
		2015	All	SNP-6.23340300.	A/C	6	23341298	3.28023e-05
		2016	JAPONICA	SNP-6.23340300.	A/C	6	23341298	3.25801e-05
		2016	JAPONICA	SNP-6.23340457.	G/A	6	23341455	3.25801e-05
		2016	All	SNP-6.23361121.	C/T	6	23362119	7.66762e-05
		2015	JAPONICA	SNP-6.23361121.	C/T	6	23362119	9.79712e-05
		2016	JAPONICA	SNP-6.23361121.	C/T	6	23362119	1.52943e-05
		2015	JAPONICA	SNP-6.23361154.	C/T	6	23362152	8.18259e-05
		2016	JAPONICA	SNP-6.23361154.	C/T	6	23362152	7.48036e-05
		2015	JAPONICA	SNP-6.23364399.	G/A	6	23365397	2.24536e-05
		2015	JAPONICA	SNP-6.23369415.	G/A	6	23370413	4.48988e-05
		2015	JAPONICA	SNP-6.23373399.	A/G	6	23374397	3.44115e-05
		2015	JAPONICA	SNP-6.23373595.	T/A	6	23374593	7.60036e-05
		2015	JAPONICA	SNP-6.23374279.	C/G	6	23375277	5.96623e-05
		2015	JAPONICA	SNP-6.23376380.	C/T	6	23377378	5.79792e-05
		2015	JAPONICA	SNP-6.23380216.	C/T	6	23381214	5.31493e-05
		2015	JAPONICA	SNP-6.23388072.	G/T	6	23389070	1.94687e-05
		2015	JAPONICA	SNP-6.23388130.	G/C	6	23389128	6.71853e-05
		2015	JAPONICA	SNP-4.23205966.	C/T	6	23391112	4.76245e-05
		2015	JAPONICA	SNP-6.23390794.	C/T	6	23391792	4.67075e-05
		2015	All	SNP-6.23390838.	T/C	6	23391836	2.94079e-05
		2015	JAPONICA	SNP-6.23390838.	T/C	6	23391836	2.3942e-05
		2015	JAPONICA	SNP-6.23391941.	C/T	6	23392939	7.20475e-05
		2015	JAPONICA	SNP-6.23397172.	A/C	6	23398170	9.31962e-05
		2015	JAPONICA	SNP-6.23399006.	C/T	6	23400004	9.43967e-05
		2015	All	SNP-6.23399492.	G/A	6	23400490	8.8139e-05
		2015	JAPONICA	SNP-6.23399492.	G/A	6	23400490	4.42242e-05
		2015	JAPONICA	SNP-6.23404291.	G/A	6	23405289	2.12867e-05
		2016	JAPONICA	SNP-6.23404291.	G/A	6	23405289	8.45503e-05
		2015	JAPONICA	SNP-6.23409237.	T/A	6	23410235	4.05859e-05
		2015	JAPONICA	SNP-6.23410276.	G/A	6	23411274	1.18412e-05
		2016	JAPONICA	SNP-6.23410276.	G/A	6	23411274	4.30038e-05
		2015	JAPONICA	SNP-6.23413575.	T/C	6	23414573	3.72586e-05
		2015	JAPONICA	SNP-6.23414233.	C/T	6	23415231	3.96367e-05
		2015	JAPONICA	SNP-6.23415371.	T/A	6	23416369	3.44115e-05
		2016	All	SNP-6.23417837.	G/C	6	23418835	9.11903e-05
		2015	JAPONICA	SNP-6.23419026.	G/T	6	23420024	6.3216e-05
		2015	JAPONICA	SNP-6.23435304.	G/T	6	23436302	5.36808e-05
		2015	JAPONICA	SNP-6.23438400.	G/A	6	23439398	9.9715e-05
		2015	JAPONICA	SNP-6.23441046.	A/C	6	23442044	4.91053e-05
		2015	All	SNP-6.23442919.	C/G	6	23443917	6.29496e-05
		2015	JAPONICA	SNP-6.23442919.	C/G	6	23443917	2.55445e-05
		2015	JAPONICA	SNP-6.23443337.	G/T	6	23444335	1.11809e-05
		2016	JAPONICA	SNP-6.23443337.	G/T	6	23444335	3.49266e-05
		2015	JAPONICA	SNP-6.23446097.	A/G	6	23447095	5.32285e-05
		2015	JAPONICA	SNP-6.23446518.	G/C	6	23447516	9.31962e-05
		2015	JAPONICA	SNP-6.23446701.	T/C	6	23447699	6.16476e-05
		2015	JAPONICA	SNP-6.23452785.	C/T	6	23453783	3.97022e-05
		2015	JAPONICA	SNP-6.23457556.	A/G	6	23458554	3.44115e-05
		2015	JAPONICA	SNP-6.23463075.	A/G	6	23464073	8.76237e-05
		2015	JAPONICA	SNP-6.23464840.	T/C	6	23465838	4.67075e-05
		2015	JAPONICA	SNP-6.23465676.	T/C	6	23466674	9.16335e-05
		2015	JAPONICA	SNP-6.23470349.	C/G	6	23471347	3.23069e-05
		2015	JAPONICA	SNP-6.23472912.	C/A	6	23473910	5.4283e-05
		2015	All	SNP-6.23486776.	C/T	6	23487774	2.37371e-05
		2015	JAPONICA	SNP-6.23486776.	C/T	6	23487774	3.90879e-05
		2015	JAPONICA	SNP-6.23488702.	C/T	6	23489700	2.08344e-05
		2016	JAPONICA	SNP-6.23488702.	C/T	6	23489700	1.93858e-05
		2015	JAPONICA	SNP-6.23542023.	C/T	6	23543021	3.56558e-05
		2016	JAPONICA	SNP-6.23542023.	C/T	6	23543021	9.94896e-05
		2015	All	SNP-6.23543169.	C/T	6	23544167	8.1356e-05
		2015	JAPONICA	SNP-6.23543169.	C/T	6	23544167	8.28316e-05
		2015	All	SNP-6.23551020.	T/C	6	23552018	9.31966e-05
		2015	JAPONICA	SNP-6.23551020.	T/C	6	23552018	8.77899e-05
		2015	JAPONICA	SNP-6.23551204.	G/C	6	23552202	3.02831e-05
		2015	JAPONICA	SNP-6.23556031.	G/T	6	23557029	1.53387e-05
		2015	All	SNP-6.23556980.	T/C	6	23557978	6.52226e-05
		2015	JAPONICA	SNP-6.23556980.	T/C	6	23557978	5.81685e-05
		2015	JAPONICA	SNP-6.23598944.	T/G	6	23599942	8.28316e-05
		2015	All	SNP-6.23605296.	G/A	6	23606294	7.72737e-05
		2015	JAPONICA	SNP-6.23605296.	G/A	6	23606294	8.28316e-05
		2015	JAPONICA	SNP-6.23623069.	C/T	6	23624067	8.79153e-05
		2015	JAPONICA	SNP-6.23642273.	G/A	6	23643271	8.23408e-05
		2015	JAPONICA	SNP-6.23647825.	A/C	6	23648823	5.51428e-05
		2016	JAPONICA	SNP-6.23647825.	A/C	6	23648823	6.58663e-05
	qPE15	2015	INDICA	SNP-7.17774171.	T/C	7	17775165	9.182e-05	17.7~17.9
		2015	INDICA	SNP-7.17781650.	T/C	7	17782644	3.989e-05
		2015	INDICA	SNP-7.17789644.	T/C	7	17790638	6.38872e-05
		2015	INDICA	SNP-7.17808310.	A/G	7	17809304	7.54721e-05
	qPE16	2016	All	SNP-7.22526390.	C/T	7	22527384	3.41115e-05	22.4~23.4
		2015	All	SNP-7.22716278.	C/T	7	22717272	5.88506e-05
		2015	All	SNP-7.22760225.	C/T	7	22761219	4.93021e-05
		2016	All	SNP-7.22760603.	G/C	7	22761597	3.73683e-06
		2016	All	SNP-7.22761612.	G/A	7	22762606	3.42482e-05
		2016	All	SNP-7.22802819.	G/A	7	22803813	3.06812e-05
		2016	All	SNP-7.22815278.	A/T	7	22816272	4.24244e-05
		2016	All	SNP-7.22934230.	T/G	7	22935224	1.00665e-05
		2015	All	SNP-7.22972255.	C/T	7	22973249	2.89136e-05
		2016	All	SNP-7.23003577.	G/T	7	23004571	5.17286e-05
		2016	All	SNP-7.23006147.	A/T	7	23007141	1.13516e-05
		2016	All	SNP-7.23045582.	C/A	7	23046576	1.47525e-05
		2015	All	SNP-7.23075028.	G/A	7	23076022	7.20097e-05
		2016	All	SNP-7.23102821.	G/A	7	23103815	2.18421e-05
		2016	All	SNP-7.23103034.	C/A	7	23104028	1.80815e-05
		2015	All	SNP-7.23143349.	A/G	7	23144343	9.08291e-05
		2015	All	SNP-7.23215774.	C/T	7	23216768	9.93639e-05
		2015	All	SNP-7.23282439.	C/T	7	23283433	2.97959e-06
		2015	All	SNP-7.23320419.	C/G	7	23321413	4.73189e-05
		2015	All	SNP-7.23324371.	C/T	7	23325365	2.98142e-05
	qPE17	2016	All	SNP-7.25820762.	A/G	7	25821757	5.60983e-06	25.7~26.1
		2016	All	SNP-7.25973496.	A/G	7	25974491	3.91763e-05
		2015	All	SNP-7.25991356.	T/C	7	25992351	4.5928e-05
		2015	All	SNP-7.25994445.	T/C	7	25995440	3.94592e-05
		2015	All	SNP-7.26001617.	C/A	7	26002612	4.47397e-05
	qPE18	2015	All	SNP-8.2171908.	C/T	8	2172906	4.94901e-05	2.1~2.4
		2016	All	SNP-8.2171908.	C/T	8	2172906	4.61954e-06
		2016	JAPONICA	SNP-8.2171908.	C/T	8	2172906	1.2918e-06
		2016	All	SNP-8.2186018.	C/T	8	2187016	1.11903e-05
		2016	JAPONICA	SNP-8.2186018.	C/T	8	2187016	1.00201e-05
		2016	INDICA	SNP-8.2301048.	C/T	8	2302046	8.59369e-05
		2016	INDICA	SNP-8.2304531.	G/A	8	2305529	7.91559e-05
		2016	INDICA	SNP-8.2315743.	G/A	8	2316741	7.63395e-05
	qPE19	2016	All	SNP-8.3407137.	A/T	8	3408135	8.58324e-05	3.3~3.7	OsLIS-L1 (Gao et al. 2012)
		2016	All	SNP-8.3407995.	C/T	8	3408993	4.57113e-05
		2016	All	SNP-8.3408307.	T/C	8	3409305	3.1055e-06
		2016	All	SNP-8.3408691.	C/T	8	3409689	1.83141e-05
		2016	All	SNP-8.3408835.	G/A	8	3409833	4.01922e-05
		2016	All	SNP-8.3409093.	T/C	8	3410091	3.77174e-05
		2016	All	SNP-8.3410688.	G/C	8	3411686	4.15784e-05
		2016	All	SNP-8.3419331.	T/G	8	3420329	2.84178e-05
		2016	All	SNP-8.3425379.	T/A	8	3426377	9.63126e-05
		2016	All	SNP-8.3428659.	A/C	8	3429657	6.03828e-06
		2016	All	SNP-8.3432054.	A/G	8	3433052	5.06567e-06
		2016	All	SNP-8.3434291.	A/G	8	3435289	6.22142e-06
		2016	All	SNP-8.3455912.	T/C	8	3456910	1.59165e-05
		2015	All	SNP-8.3562641.	C/A	8	3563639	8.73846e-05
		2016	All	SNP-8.3562641.	C/A	8	3563639	1.50761e-05
		2016	All	SNP-8.3567863.	T/C	8	3568861	7.09942e-05
	qPE20	2015	All	SNP-8.6200286.	C/T	8	6201282	5.93546e-05	6.1~6.3
		2015	All	SNP-8.6232587.	G/C	8	6233583	3.47221e-06
		2015	All	SNP-8.6239824.	T/A	8	6240820	3.1575e-05
	qPE21	2016	JAPONICA	SNP-12.3657722.	C/T	12	3658724	1.39892e-05	3.6~4.2
		2015	All	SNP-12.3855279.	T/C	12	3856281	9.79886e-05
		2015	All	SNP-12.3863523.	A/G	12	3864525	1.91657e-05
		2015	All	SNP-12.3864287.	C/T	12	3865289	8.02991e-05
		2015	All	SNP-12.3866997.	A/G	12	3867999	5.95985e-05
		2015	All	SNP-12.3869340.	G/C	12	3870342	3.01089e-05
		2015	All	SNP-12.3883126.	T/C	12	3884128	8.4754e-05
		2015	All	SNP-12.3885182.	G/A	12	3886184	5.37969e-05
		2016	All	SNP-12.3905099.	T/C	12	3906101	6.90435e-05
		2016	All	SNP-12.3905260.	T/A	12	3906262	1.67858e-05
		2015	All	SNP-12.3911953.	T/C	12	3912955	6.83643e-05
		2016	All	SNP-12.3911953.	T/C	12	3912955	5.79643e-05
		2016	All	SNP-12.3912164.	T/C	12	3913166	2.65471e-05
		2016	All	SNP-12.3923231.	G/C	12	3924233	2.74345e-05
		2016	All	SNP-12.3925819.	C/T	12	3926821	8.51677e-05
		2015	All	SNP-12.3928359.	G/A	12	3929361	7.73124e-05
		2015	All	SNP-12.3936822.	C/T	12	3937824	7.17908e-05
		2015	All	SNP-12.3940498.	A/G	12	3941500	8.66517e-05
		2015	All	SNP-12.3941355.	T/C	12	3942357	3.69789e-05
		2016	All	SNP-12.3941355.	T/C	12	3942357	2.41943e-05
		2015	All	SNP-12.3941560.	T/C	12	3942562	9.24924e-05
		2015	All	SNP-12.3941620.	G/A	12	3942622	8.90286e-05
		2015	All	SNP-12.3942610.	G/A	12	3943612	5.66592e-05
		2016	All	SNP-12.3942610.	G/A	12	3943612	8.14552e-05
		2015	All	SNP-12.3946474.	A/C	12	3947476	9.47255e-05
		2016	All	SNP-12.3952549.	C/T	12	3953551	2.36658e-05
		2015	All	SNP-12.3989071.	A/G	12	3990084	6.87276e-05
		2015	All	SNP-12.3990600.	T/G	12	3991613	5.80244e-05
		2015	All	SNP-12.3999855.	G/A	12	4000868	7.75264e-05
		2015	All	SNP-12.4027117.	G/C	12	4028130	3.81186e-05
		2015	All	SNP-12.4107936.	T/G	12	4108949	2.56099e-05
		2015	All	SNP-12.4115427.	C/T	12	4116440	1.65417e-05
	qPE22	2015	INDICA	SNP-12.21555779.	C/T	12	21589233	8.84342e-05	21.5~21.8	qGTIL12 (Nagai et al. 2014)
		2015	INDICA	SNP-12.21583074.	C/T	12	21616528	5.53482e-05
		2016	INDICA	SNP-12.21635146.	G/A	12	21668600	1.55412e-05
UI	qUI1	2016	All	SNP-1.23306496.	C/T	1	23307541	7.60289e-05	23.2~23.5
		2016	All	SNP-1.23324013.	A/G	1	23325058	4.30803e-05
		2016	JAPONICA	SNP-1.23324013.	A/G	1	23325058	4.59729e-05
		2016	All	SNP-1.23337927.	G/A	1	23338972	4.49268e-05
		2016	JAPONICA	SNP-1.23337927.	G/A	1	23338972	1.2573e-06
		2016	All	SNP-1.23340315.	A/C	1	23341360	5.4811e-06
		2016	JAPONICA	SNP-1.23340315.	A/C	1	23341360	1.31607e-05
		2016	All	SNP-1.23340987.	T/C	1	23342032	1.37271e-05
		2016	JAPONICA	SNP-1.23340987.	T/C	1	23342032	1.71574e-05
		2016	JAPONICA	SNP-1.23345733.	G/A	1	23346778	9.12424e-05
		2016	All	SNP-1.23360454.	G/A	1	23361499	4.41555e-05
		2015	JAPONICA	SNP-1.23360454.	G/A	1	23361499	8.76972e-05
		2016	JAPONICA	SNP-1.23360454.	G/A	1	23361499	3.96644e-06
		2015	JAPONICA	SNP-1.23365277.	T/A	1	23366322	8.50334e-05
		2016	JAPONICA	SNP-1.23365277.	T/A	1	23366322	2.48882e-05
		2016	JAPONICA	SNP-1.23366680.	A/G	1	23367725	3.29233e-05
		2016	JAPONICA	SNP-1.23367254.	T/C	1	23368299	1.57994e-05
		2016	JAPONICA	SNP-1.23374317.	G/A	1	23375362	4.93597e-05
		2016	All	SNP-1.23423531.	T/G	1	23424576	1.27396e-05
		2016	JAPONICA	SNP-1.23423531.	T/G	1	23424576	5.44048e-06
		2016	All	SNP-1.23445175.	G/T	1	23446220	1.71703e-05
		2016	JAPONICA	SNP-1.23445175.	G/T	1	23446220	2.90531e-05
	qUI2	2015	All	SNP-1.39392385.	A/C	1	39393429	5.23363e-05	39.3~39.9	qPEL1.2 (Dang et al. 2017)
		2015	All	SNP-1.39473309.	A/T	1	39474353	7.43039e-05
		2015	All	SNP-1.39543179.	G/A	1	39544223	5.03076e-05
		2015	All	SNP-1.39547370.	G/A	1	39548414	6.30061e-05
		2015	All	SNP-1.39620558.	G/T	1	39621602	5.97715e-05
		2016	All	SNP-1.39663463.	G/A	1	39664507	3.15673e-05
		2015	All	SNP-1.39730011.	C/A	1	39731055	3.11899e-05
		2015	All	SNP-1.39733769.	C/T	1	39734813	3.62289e-05
		2015	All	SNP-1.39780205.	G/A	1	39781249	8.22225e-05
		2015	All	SNP-1.39783392.	G/A	1	39784436	5.37702e-05
		2015	All	SNP-1.39807405.	G/A	1	39808449	2.96771e-05
		2015	All	SNP-1.39819395.	C/T	1	39820439	4.07486e-05
	qUI3	2016	INDICA	SNP-2.7076356.	A/G	2	7076357	2.68279e-05	7.0~7.2
		2016	INDICA	SNP-2.7076525.	G/A	2	7076526	5.66331e-05
		2016	INDICA	SNP-2.7077984.	C/T	2	7077985	1.76585e-05
		2016	INDICA	SNP-2.7094140.	G/A	2	7094141	4.13816e-05
	qUI4	2016	INDICA	SNP-2.22552539.	A/G	2	22558409	7.3232e-05	22.5~22.8
		2016	INDICA	SNP-2.22710076.	C/T	2	22715946	1.84459e-05
		2016	INDICA	SNP-2.22720677.	T/C	2	22726547	7.72437e-06
		2016	INDICA	SNP-2.22725066.	A/T	2	22730936	4.00787e-06
		2016	INDICA	SNP-2.22743439.	A/T	2	22749309	7.97631e-05
	qUI5	2016	All	SNP-2.23483056.	C/A	2	23488926	7.30044e-05	23.4~23.8
		2016	INDICA	SNP-2.23483056.	C/A	2	23488926	7.12372e-05
		2016	All	SNP-2.23490739.	G/T	2	23496609	1.43384e-05
		2016	INDICA	SNP-2.23509097.	C/T	2	23514967	6.23717e-05
		2016	INDICA	SNP-2.23514211.	T/C	2	23520081	7.40463e-05
		2016	INDICA	SNP-2.23533589.	C/T	2	23539459	6.30312e-05
		2016	INDICA	SNP-2.23541602.	G/A	2	23547472	1.6356e-05
		2016	INDICA	SNP-2.23541665.	A/G	2	23547535	9.7605e-06
		2016	INDICA	SNP-2.23541869.	A/T	2	23547739	5.88599e-06
		2016	INDICA	SNP-2.23542043.	C/T	2	23547913	8.28414e-06
		2016	INDICA	SNP-2.23573843.	G/T	2	23579713	1.96469e-06
		2016	INDICA	SNP-2.23674984.	C/T	2	23680854	8.28414e-06
	qUI6	2015	INDICA	SNP-3.6339013.	G/A	3	6340014	2.11171e-05	6.2~6.6	qPE3(Zhao et al. 2016)
		2015	INDICA	SNP-3.6339725.	G/C	3	6340726	3.91905e-05
		2015	INDICA	SNP-3.6341991.	C/A	3	6342992	7.08681e-06
		2015	INDICA	SNP-3.6350388.	G/T	3	6351389	9.85363e-06
		2015	INDICA	SNP-3.6357962.	A/G	3	6358963	7.08681e-06
		2015	INDICA	SNP-3.6358057.	C/T	3	6359058	3.29343e-05
		2015	INDICA	SNP-3.6367899.	T/C	3	6368900	9.57831e-06
		2015	INDICA	SNP-3.6372762.	T/A	3	6373763	4.96097e-05
		2015	INDICA	SNP-3.6382014.	G/A	3	6383015	4.94532e-05
		2015	INDICA	SNP-3.6383321.	G/A	3	6384322	2.1567e-05
		2015	INDICA	SNP-3.6383495.	G/T	3	6384496	3.47653e-05
		2015	INDICA	SNP-3.6389095.	C/T	3	6390096	5.49197e-05
		2015	INDICA	SNP-3.6394342.	A/G	3	6395343	1.77582e-05
		2015	INDICA	SNP-3.6395373.	C/G	3	6396374	1.42368e-05
		2015	INDICA	SNP-3.6402374.	C/G	3	6403375	3.29218e-05
		2015	INDICA	SNP-3.6411043.	A/G	3	6412044	3.47653e-05
		2015	INDICA	SNP-3.6416323.	T/C	3	6417324	7.64478e-05
		2015	INDICA	SNP-3.6416446.	A/T	3	6417447	3.47653e-05
		2015	INDICA	SNP-3.6427302.	C/T	3	6428303	7.39221e-06
		2015	INDICA	SNP-3.6446108.	T/C	3	6447109	2.1875e-05
		2015	INDICA	SNP-3.6447445.	C/T	3	6448446	1.67696e-05
		2015	INDICA	SNP-3.6451048.	C/T	3	6452049	4.96755e-05
	qUI7	2015	INDICA	SNP-3.6742717.	A/T	3	6743718	2.79202e-06	6.6~7.0	qPE3 (Zhao et al. 2016)
		2015	INDICA	SNP-3.6753296.	C/T	3	6754297	5.47526e-06
		2015	INDICA	SNP-3.6797058.	C/T	3	6798059	3.88275e-06
		2015	INDICA	SNP-3.6803116.	C/A	3	6804117	2.22062e-05
		2015	INDICA	SNP-3.6830150.	C/G	3	6831151	2.0124e-05
		2015	INDICA	SNP-3.6901254.	C/T	3	6902257	2.94153e-05
	qUI8	2016	INDICA	SNP-3.14417066.	G/A	3	14418378	3.78008e-06	14.3~14.5
		2016	INDICA	SNP-3.14420523.	C/A	3	14421835	1.23063e-05
		2016	INDICA	SNP-3.14429730.	G/A	3	14431042	3.58442e-05
	qUI9	2016	INDICA	SNP-3.24028284.	C/A	3	24030112	1.77716e-05	23.9~24.3
		2016	INDICA	SNP-3.24029587.	T/C	3	24031415	8.55145e-05
		2016	INDICA	SNP-3.24044847.	C/T	3	24046675	4.31127e-06
		2016	INDICA	SNP-3.24167335.	A/G	3	24169257	1.77716e-05
	qUI10	2016	INDICA	SNP-3.26154487.	C/T	3	26156469	4.14085e-06	26.1~26.6
		2016	INDICA	SNP-3.26216336.	G/A	3	26218318	5.65649e-05
		2016	INDICA	SNP-3.26333778.	C/T	3	26340731	5.65649e-05
		2016	INDICA	SNP-3.26335114.	G/A	3	26342067	5.65649e-05
		2016	INDICA	SNP-3.26335396.	A/T	3	26342349	6.39785e-06
		2016	INDICA	SNP-3.26338609.	T/C	3	26345562	7.45919e-05
		2016	INDICA	SNP-3.26346105.	T/C	3	26353058	5.65649e-05
		2016	INDICA	SNP-3.26351399.	G/C	3	26358352	5.65649e-05
		2016	INDICA	SNP-3.26440244.	C/T	3	26447151	5.65649e-05
		2016	INDICA	SNP-3.26517641.	G/A	3	26524548	5.65649e-05
	qUI11	2016	All	SNP-4.18100596.	A/G	4	18272551	4.85173e-06	18.2~18.7
		2016	JAPONICA	SNP-4.18100596.	A/G	4	18272551	3.46018e-06
		2016	All	SNP-4.18196543.	T/A	4	18368499	4.15746e-06
		2016	JAPONICA	SNP-4.18196543.	T/A	4	18368499	5.63153e-06
		2016	All	SNP-4.18244797.	C/G	4	18416753	1.11074e-05
		2016	JAPONICA	SNP-4.18244797.	C/G	4	18416753	1.15133e-05
		2016	All	SNP-4.18321787.	A/G	4	18493743	8.1406e-07
		2016	JAPONICA	SNP-4.18321787.	A/G	4	18493743	3.47025e-06
		2016	All	SNP-4.18322639.	G/T	4	18494595	9.90822e-07
		2016	JAPONICA	SNP-4.18322639.	G/T	4	18494595	4.04443e-06
		2016	JAPONICA	SNP-4.18353806.	G/A	4	18525762	7.75754e-06
		2016	All	SNP-4.18360468.	G/A	4	18532424	9.60545e-05
		2016	JAPONICA	SNP-4.18360468.	G/A	4	18532424	9.14894e-05
		2016	JAPONICA	SNP-4.18376004.	G/T	4	18547960	6.94961e-05
		2016	JAPONICA	SNP-4.18376987.	C/T	4	18548943	7.41429e-05
		2016	All	SNP-4.18401567.	G/A	4	18573523	5.3715e-05
		2016	JAPONICA	SNP-4.18401567.	G/A	4	18573523	4.21379e-05
	qUI12	2016	All	SNP-4.18709778.	G/C	4	18881737	8.0873e-05	18.8~19.1
		2015	JAPONICA	SNP-4.18709778.	G/C	4	18881737	1.53229e-05
		2016	JAPONICA	SNP-4.18709778.	G/C	4	18881737	1.60983e-06
		2016	All	SNP-4.18727591.	G/C	4	18899549	3.5583e-05
		2016	All	SNP-4.18797778.	C/A	4	18969735	3.06235e-06
		2016	All	SNP-4.18842001.	C/A	4	19013961	3.75976e-05
	qUI13	2016	All	SNP-4.19063917.	T/C	4	19235880	3.20878e-05	19.1~19.6
		2015	All	SNP-4.19088889.	G/T	4	19260852	3.58249e-05
		2016	All	SNP-4.19088889.	G/T	4	19260852	6.38985e-06
		2016	JAPONICA	SNP-4.19088889.	G/T	4	19260852	6.44061e-06
		2016	All	SNP-4.19107556.	T/C	4	19279519	2.2518e-06
		2016	JAPONICA	SNP-4.19107556.	T/C	4	19279519	1.42597e-05
		2016	All	SNP-4.19152895.	A/G	4	19324858	4.48864e-05
		2016	All	SNP-4.19272393.	T/A	4	19444357	7.63249e-05
		2016	All	SNP-4.19294196.	C/T	4	19466160	2.67579e-05
		2016	JAPONICA	SNP-4.19294196.	C/T	4	19466160	7.17826e-05
	qUI14	2016	All	SNP-6.23166771.	C/T	6	23167769	2.73893e-05	23.1~23.7	CYP734A4 (Qian et al. 2017)
		2016	All	SNP-6.23236718.	C/T	6	23237716	3.1365e-05
		2016	All	SNP-6.23237337.	G/A	6	23238335	5.80762e-05
		2016	All	SNP-6.23242653.	T/G	6	23243651	2.13005e-05
		2016	All	SNP-6.23244914.	G/T	6	23245912	1.39924e-05
		2015	All	SNP-6.23247880.	C/T	6	23248878	9.98318e-05
		2016	All	SNP-6.23247880.	C/T	6	23248878	2.02373e-06
		2016	JAPONICA	SNP-6.23247880.	C/T	6	23248878	2.02012e-05
		2016	All	SNP-6.23283927.	G/A	6	23284925	3.15348e-05
		2016	All	SNP-6.23300871.	A/G	6	23301869	9.19473e-06
		2015	All	SNP-6.23307194.	A/G	6	23308192	5.61585e-05
		2016	All	SNP-6.23307194.	A/G	6	23308192	1.72039e-05
		2016	JAPONICA	SNP-6.23307194.	A/G	6	23308192	2.97103e-05
		2016	All	SNP-6.23311982.	C/T	6	23312980	8.83417e-05
		2016	All	SNP-6.23340457.	G/A	6	23341455	1.77294e-05
		2016	All	SNP-6.23354545.	T/A	6	23355543	6.08298e-05
		2016	All	SNP-6.23360258.	C/A	6	23361256	1.64867e-05
		2016	JAPONICA	SNP-6.23360258.	C/A	6	23361256	6.78824e-05
		2016	All	SNP-6.23361121.	C/T	6	23362119	1.25159e-05
		2016	All	SNP-6.23361154.	C/T	6	23362152	1.33953e-05
		2016	JAPONICA	SNP-6.23361154.	C/T	6	23362152	4.56352e-05
		2016	All	SNP-6.23362609.	G/T	6	23363607	2.55356e-05
		2016	All	SNP-6.23364399.	G/A	6	23365397	8.10104e-05
		2015	All	SNP-6.23369415.	G/A	6	23370413	9.64952e-05
		2016	All	SNP-6.23373689.	C/G	6	23374687	9.21515e-05
		2016	JAPONICA	SNP-6.23381490.	C/T	6	23382488	5.95532e-05
		2016	All	SNP-6.23388072.	G/T	6	23389070	3.28075e-05
		2016	JAPONICA	SNP-6.23388072.	G/T	6	23389070	6.5198e-05
		2015	All	SNP-6.23390838.	T/C	6	23391836	8.22323e-05
		2016	JAPONICA	SNP-6.23390838.	T/C	6	23391836	6.34243e-05
		2016	JAPONICA	SNP-6.23399492.	G/A	6	23400490	3.72965e-05
		2016	All	SNP-6.23410276.	G/A	6	23411274	1.51874e-05
		2016	JAPONICA	SNP-6.23410276.	G/A	6	23411274	4.16577e-05
		2016	All	SNP-6.23411070.	A/C	6	23412068	4.33674e-05
		2015	All	SNP-6.23442919.	C/G	6	23443917	6.92141e-05
		2016	All	SNP-6.23442919.	C/G	6	23443917	3.39337e-05
		2016	JAPONICA	SNP-6.23442919.	C/G	6	23443917	6.34738e-05
		2016	All	SNP-6.23443337.	G/T	6	23444335	3.74482e-05
		2016	JAPONICA	SNP-6.23443337.	G/T	6	23444335	5.05805e-05
		2016	All	SNP-6.23446097.	A/G	6	23447095	4.82145e-05
		2015	All	SNP-6.23452785.	C/T	6	23453783	4.82691e-05
		2016	All	SNP-6.23452785.	C/T	6	23453783	6.67847e-05
		2015	JAPONICA	SNP-6.23452785.	C/T	6	23453783	4.55259e-06
		2016	JAPONICA	SNP-6.23452785.	C/T	6	23453783	1.11543e-05
		2016	All	SNP-6.23465676.	T/C	6	23466674	2.71207e-05
		2016	JAPONICA	SNP-6.23465676.	T/C	6	23466674	5.97096e-05
		2016	JAPONICA	SNP-6.23473472.	T/C	6	23474470	3.80044e-05
		2016	All	SNP-6.23475996.	G/A	6	23476994	9.26377e-05
		2015	JAPONICA	SNP-6.23475996.	G/A	6	23476994	3.54276e-05
		2016	JAPONICA	SNP-6.23475996.	G/A	6	23476994	1.25747e-05
		2015	JAPONICA	SNP-6.23488702.	C/T	6	23489700	9.70548e-05
		2016	JAPONICA	SNP-6.23488702.	C/T	6	23489700	8.48252e-05
		2015	All	SNP-6.23540631.	T/C	6	23541629	6.56278e-05
		2015	All	SNP-6.23556031.	G/T	6	23557029	7.80486e-05
		2016	All	SNP-6.23556031.	G/T	6	23557029	3.59077e-05
		2016	JAPONICA	SNP-6.23556031.	G/T	6	23557029	3.55362e-05
	qUI15	2016	INDICA	SNP-7.4833946.	G/C	7	4834946	3.45503e-05	4.7~5.0
		2016	INDICA	SNP-7.4846779.	T/C	7	4847779	3.09748e-05
		2016	INDICA	SNP-7.4847466.	C/T	7	4848466	3.45503e-05
		2016	INDICA	SNP-7.4852035.	C/T	7	4853035	4.49994e-05
		2016	INDICA	SNP-7.4852728.	A/G	7	4853728	3.45503e-05
		2016	INDICA	SNP-7.4854767.	C/T	7	4855767	6.7701e-05
		2016	INDICA	SNP-7.4855844.	T/C	7	4856844	5.61784e-05
		2016	INDICA	SNP-7.4873188.	C/G	7	4874188	3.45503e-05
	qUI16	2015	INDICA	SNP-7.17654447.	A/G	7	17655441	5.70999e-05	17.6~17.9
		2015	INDICA	SNP-7.17762307.	T/C	7	17763301	3.42899e-05
		2015	INDICA	SNP-7.17772922.	A/G	7	17773916	7.92926e-05
		2015	INDICA	SNP-1.17772932.	G/A	7	17773979	8.46648e-05
		2015	INDICA	SNP-7.17774171.	T/C	7	17775165	8.76844e-05
		2015	INDICA	SNP-7.17783186.	T/A	7	17784180	9.90595e-05
		2015	INDICA	SNP-7.17793546.	T/G	7	17794540	9.32927e-05
	qUI17	2015	All	SNP-7.27480955.	G/A	7	27481950	1.2724e-06	27.4~27.8
		2015	JAPONICA	SNP-7.27480955.	G/A	7	27481950	1.11585e-05
		2015	All	SNP-7.27504721.	A/C	7	27505716	6.08387e-06
		2015	All	SNP-7.27508845.	T/C	7	27509840	1.82121e-05
		2015	JAPONICA	SNP-7.27508845.	T/C	7	27509840	2.41288e-06
		2015	JAPONICA	SNP-7.27510653.	G/C	7	27511648	2.68923e-05
		2015	JAPONICA	SNP-7.27511680.	C/T	7	27512675	1.66013e-05
		2015	JAPONICA	SNP-7.27527297.	A/T	7	27528292	6.96016e-05
		2015	All	SNP-7.27529953.	T/C	7	27530948	2.51571e-05
		2015	All	SNP-7.27530861.	A/C	7	27531856	1.52759e-05
		2015	All	SNP-7.27531427.	C/A	7	27532422	1.93144e-05
		2015	All	SNP-7.27545082.	C/G	7	27546077	8.08406e-05
		2015	All	SNP-7.27545985.	A/T	7	27546980	2.65689e-05
		2015	All	SNP-7.27547555.	C/T	7	27548550	1.36959e-06
		2015	All	SNP-7.27547718.	C/T	7	27548713	2.06851e-05
		2015	All	SNP-7.27550701.	G/C	7	27551696	3.17968e-05
		2015	All	SNP-7.27550985.	G/T	7	27551980	3.17968e-05
		2015	All	SNP-7.27551410.	G/A	7	27552405	4.84769e-05
		2015	All	SNP-7.27551572.	T/C	7	27552567	2.17508e-05
		2015	All	SNP-7.27552315.	A/T	7	27553310	3.17968e-05
		2015	All	SNP-7.27556221.	G/A	7	27557216	9.43925e-05
		2015	All	SNP-7.27558470.	T/A	7	27559465	5.3549e-05
		2015	All	SNP-7.27558875.	C/T	7	27559870	3.92418e-05
		2015	All	SNP-7.27559046gt.	G/T	7	27560041	2.71752e-05
		2015	All	SNP-7.27559514.	C/T	7	27560509	2.61594e-05
		2015	All	SNP-7.27560089.	G/A	7	27561084	3.35211e-05
		2015	All	SNP-7.27563600.	A/C	7	27564595	9.48315e-05
		2015	All	SNP-7.27565832.	T/C	7	27566827	9.37961e-05
		2015	All	SNP-7.27566859.	G/A	7	27567854	2.33734e-05
		2015	All	SNP-7.27569841.	G/A	7	27570836	9.60082e-05
		2015	All	SNP-7.27570741.	A/G	7	27571736	8.17721e-06
		2015	JAPONICA	SNP-7.27576304.	T/C	7	27577299	2.92239e-05
		2015	JAPONICA	SNP-7.27582294.	A/G	7	27583289	6.64621e-05
		2015	JAPONICA	SNP-7.27589386.	T/C	7	27590381	8.59244e-05
		2015	All	SNP-7.27595456.	G/C	7	27596451	7.89283e-06
		2015	All	SNP-7.27595848.	T/G	7	27596843	1.24598e-05
		2015	All	SNP-7.27614441.	G/A	7	27615436	3.53627e-05
		2015	All	SNP-7.27628165.	A/T	7	27629160	3.20768e-05
		2015	All	SNP-7.27688959.	A/G	7	27689953	9.38479e-05
	qUI18	2016	All	SNP-8.9097203.	G/A	8	9098200	3.19801e-05	9.0~9.4
		2016	All	SNP-8.9116505.	G/A	8	9117502	8.99236e-05
		2016	All	SNP-8.9141544.	A/G	8	9142541	9.84713e-05
		2016	All	SNP-8.9143729.	C/G	8	9144726	5.50365e-05
		2016	JAPONICA	SNP-8.9143729.	C/G	8	9144726	1.47485e-05
		2016	All	SNP-8.9146487.	T/C	8	9147484	6.82068e-05
		2016	JAPONICA	SNP-8.9146487.	T/C	8	9147484	4.52404e-05
		2016	All	SNP-8.9147630.	T/A	8	9148627	5.68208e-05
		2016	All	SNP-8.9176444.	A/C	8	9177441	9.40044e-05
		2016	All	SNP-8.9180734.	T/C	8	9181731	6.10503e-05
		2016	JAPONICA	SNP-8.9180734.	T/C	8	9181731	1.67297e-05
		2016	All	SNP-8.9206942.	G/C	8	9207939	2.18994e-05
		2016	All	SNP-8.9212668.	G/A	8	9213665	8.21252e-05
		2016	All	SNP-8.9219353.	A/C	8	9220350	9.24489e-05
		2016	All	SNP-8.9228348.	C/T	8	9229345	2.34996e-05
		2016	All	SNP-8.9240908.	G/A	8	9241905	2.40581e-05
		2016	All	SNP-8.9283611.	C/T	8	9284608	1.57005e-05
		2016	JAPONICA	SNP-8.9283611.	C/T	8	9284608	8.75177e-05
		2016	All	SNP-8.9286586.	G/A	8	9287583	6.45322e-05
		2016	All	SNP-8.9306568.	T/C	8	9307565	1.93474e-05
		2016	All	SNP-8.9314107.	G/A	8	9315104	4.83944e-06
		2016	JAPONICA	SNP-8.9314107.	G/A	8	9315104	7.14015e-06
		2015	All	SNP-8.9323893.	G/A	8	9324890	1.03811e-05
		2016	All	SNP-8.9323893.	G/A	8	9324890	7.8278e-07
		2016	JAPONICA	SNP-8.9323893.	G/A	8	9324890	2.77344e-05
		2015	All	SNP-8.9336146.	G/A	8	9337143	8.14022e-06
		2016	All	SNP-8.9336146.	G/A	8	9337143	1.0247e-05
		2016	JAPONICA	SNP-8.9336146.	G/A	8	9337143	4.10597e-05
		2015	All	SNP-8.9337153.	G/T	8	9338150	3.9633e-06
		2016	All	SNP-8.9337153.	G/T	8	9338150	1.09598e-05
		2015	All	SNP-8.9338120.	A/G	8	9339117	6.36343e-05
		2016	All	SNP-8.9338120.	A/G	8	9339117	3.43192e-05
		2016	All	SNP-8.9338926.	G/C	8	9339923	3.45108e-05
		2015	All	SNP-8.9341744.	C/T	8	9342741	7.65513e-06
		2016	All	SNP-8.9341744.	C/T	8	9342741	2.76377e-05
		2016	JAPONICA	SNP-8.9341744.	C/T	8	9342741	6.79737e-05
	qUI19	2015	All	SNP-8.19452101.	A/G	8	19454815	9.83434e-05	19.4~19.7
		2016	All	SNP-8.19452101.	A/G	8	19454815	3.78618e-05
		2016	All	SNP-8.19568054.	A/G	8	19570768	8.5464e-05
	qUI20	2016	JAPONICA	SNP-8.18565604.	A/G	10	18568318	4.43824e-05	18.5~18.8	eui2 (Dang et al. 2017)
		2016	All	SNP-10.18646136.	C/T	10	18717580	3.01216e-05
		2015	JAPONICA	SNP-10.18646136.	C/T	10	18717580	6.66493e-05
		2016	JAPONICA	SNP-10.18646136.	C/T	10	18717580	1.09098e-05
	qUI21	2015	INDICA	SNP-11.17317827.	C/T	11	17783972	3.43271e-05	17.7~18.3
		2015	INDICA	SNP-11.17416895.	G/A	11	17883039	7.82528e-05
		2015	INDICA	SNP-11.17432300.	T/C	11	17898443	5.6645e-05
		2015	All	SNP-11.17436385.	G/T	11	17902528	6.06674e-05
		2015	INDICA	SNP-11.17461846.	G/T	11	17927989	7.20529e-05
		2015	All	SNP-11.17510260.	T/C	11	17976403	5.78233e-05
		2015	All	SNP-11.17629379.	T/C	11	18095522	8.02462e-05
		2015	All	SNP-11.17645043.	A/G	11	18111186	7.29814e-05
		2015	INDICA	SNP-11.17645043.	A/G	11	18111186	6.01822e-05
		2015	All	SNP-11.17717479.	C/T	11	18183622	3.93439e-05
	qUI22	2016	INDICA	SNP-12.17379540.	A/G	12	17385586	5.11211e-05	17.3~18.1
		2016	INDICA	SNP-12.17395823.	T/C	12	17401869	4.56571e-05
		2016	INDICA	SNP-12.17415646.	A/T	12	17421692	5.43175e-05
		2016	INDICA	SNP-12.17431272.	G/A	12	17437318	5.37767e-05
		2016	INDICA	SNP-12.17435935.	T/C	12	17441981	6.43431e-05
		2016	INDICA	SNP-12.17437277.	T/C	12	17443323	1.7068e-05
		2016	INDICA	SNP-12.17439662.	A/G	12	17445708	8.46878e-05
		2016	INDICA	SNP-12.17490182.	G/T	12	17496228	8.81372e-05
		2016	INDICA	SNP-12.17504450.	C/T	12	17510496	8.26771e-05
		2016	INDICA	SNP-12.17513971.	C/A	12	17520017	1.7068e-05
		2016	INDICA	SNP-12.17568095.	G/C	12	17574141	1.61006e-05
		2016	INDICA	SNP-12.17594747.	A/G	12	17600793	8.90722e-06
		2016	INDICA	SNP-12.17599095.	C/T	12	17605141	1.61006e-05
		2016	INDICA	SNP-12.17631153.	A/C	12	17637199	1.61006e-05
		2016	INDICA	SNP-12.17632517.	A/C	12	17638563	2.94482e-05
		2016	INDICA	SNP-12.17659096.	C/T	12	17665142	3.45503e-05
		2016	INDICA	SNP-12.17660490.	C/T	12	17666536	3.00802e-05
		2016	INDICA	SNP-12.17670403.	C/A	12	17676449	4.45615e-06
		2016	INDICA	SNP-12.17700966.	A/T	12	17707012	3.45503e-05
		2016	INDICA	SNP-12.17760235.	C/T	12	17788802	3.45503e-05
		2016	INDICA	SNP-12.17769766.	C/T	12	17798333	3.97186e-06
		2016	INDICA	SNP-12.17779940.	C/T	12	17808507	7.9255e-05
		2016	INDICA	SNP-12.17840965.	C/T	12	17869532	7.57312e-05
		2016	INDICA	SNP-12.17890969.	T/C	12	17919536	3.45503e-05
		2016	INDICA	SNP-12.17901442.	G/T	12	17930009	3.45503e-05
		2016	INDICA	SNP-2.17949518.	A/C	12	17955388	1.11515e-05
		2016	All	SNP-12.17950023.	G/A	12	17978588	4.68875e-05
		2016	INDICA	SNP-12.17950023.	G/A	12	17978588	1.36977e-06
		2016	INDICA	SNP-12.17961888.	A/G	12	17990453	2.15936e-05
	qUI23	2015	INDICA	SNP-12.21428977.	A/C	12	21462431	7.51804e-06	21.4~21.9	qGTIL12 (Nagai et al. 2014)
		2015	INDICA	SNP-12.21613777.	T/C	12	21647231	8.75532e-05
		2016	INDICA	SNP-12.21692383.	A/G	12	21725837	2.03636e-05
		2016	INDICA	SNP-12.21698871.	G/A	12	21732325	1.41532e-06
		2016	INDICA	SNP-12.21716069.	A/C	12	21749523	6.11511e-05
		2016	INDICA	SNP-12.21722296.	C/T	12	21755750	6.93439e-05
	qUI24	2016	INDICA	SNP-12.23825803.	C/T	12	23859351	8.54978e-05	23.8~24.2	qGTIL12 (Nagai et al. 2014)
		2016	INDICA	SNP-12.23829659.	G/A	12	23863207	5.9563e-05
		2016	INDICA	SNP-12.23845077.	G/C	12	23878625	3.04718e-05
		2016	INDICA	SNP-12.23850604.	C/A	12	23884152	6.43267e-05
		2016	INDICA	SNP-1.23893940.	T/A	12	23894985	7.00865e-05
		2016	INDICA	SNP-12.23870587.	C/T	12	23904135	5.90843e-05
		2016	INDICA	SNP-12.23894187.	C/T	12	23927735	6.85827e-05
		2016	INDICA	SNP-12.23941996.	G/A	12	23975544	9.92811e-05
		2016	INDICA	SNP-12.23947786.	C/G	12	23981334	5.89029e-05
		2016	INDICA	SNP-12.23991646.	C/T	12	24025194	9.97933e-05
		2016	INDICA	SNP-12.24052607.	G/T	12	24086154	3.47367e-05

## Sheet: Table S4
Table S4 All the candidate genes identified for key novel loci qPE16, qPE21, qUI1, and qUI18 (http://rice.plantbiology.msu.edu).
Loci	Genes	Gene annotation
qPE16	LOC_Os07g38240	ZOS7-05 - C2H2 zinc finger protein, expressed
	LOC_Os07g38090	zinc finger family protein, putative, expressed
	LOC_Os07g38580	zinc finger family protein, putative, expressed
	LOC_Os07g38410	YABBY domain containing protein, putative, expressed
	LOC_Os07g38430	WD domain, G-beta repeat domain containing protein, expressed
	LOC_Os07g38440	uncharacterized 50.6 kDa protein in the 5region of gyrA and gyrB, putative, expressed
	LOC_Os07g37690	UDP-glucoronosyl and UDP-glucosyl transferase domain containing protein, expressed
	LOC_Os07g38650	ubiquitin-like protein SMT3, putative, expressed
	LOC_Os07g38660	ubiquitin-like protein SMT3, putative, expressed
	LOC_Os07g38690	ubiquitin-like protein SMT3, putative, expressed
	LOC_Os07g38940	ubiquitin-conjugating enzyme, putative, expressed
	LOC_Os07g38610	UAA transporter family domain containing protein, expressed
	LOC_Os07g38730	tubulin/FtsZ domain containing protein, putative, expressed
	LOC_Os07g38400	transporter family protein, putative, expressed
	LOC_Os07g38380	transmembrane protein 49, putative, expressed
	LOC_Os07g38110	tic20, putative, expressed
	LOC_Os07g38970	succinyl-CoA ligase subunit alpha-2, mitochondrial precursor, putative, expressed
	LOC_Os07g37810	STRUBBELIG-RECEPTOR FAMILY 1 precursor, putative, expressed
	LOC_Os07g38530	STE_PAK_Ste20_Slob_Wnk.4 - STE kinases include homologs to sterile 7, sterile 11 and sterile 20 from yeast, expressed
	LOC_Os07g37740	secretory carrier-associated membrane protein, putative, expressed
	LOC_Os07g38300	ribosome recycling factor, putative, expressed
	LOC_Os07g38600	REX1 DNA Repair family protein, expressed
	LOC_Os07g38170	remorin, putative, expressed
	LOC_Os07g38620	pyridoxamine 5'-phosphate oxidase family protein, putative, expressed
	LOC_Os07g37890	protein phosphatase 2C, putative, expressed
	LOC_Os07g38070	protein kinase, putative, expressed
	LOC_Os07g38850	prenyltransferase, putative, expressed
	LOC_Os07g38420	pre-mRNA-splicing factor, putative, expressed
	LOC_Os07g38130	polygalacturonase inhibitor 1 precursor, putative, expressed
	LOC_Os07g38290	plastocyanin-like domain containing protein, putative, expressed
	LOC_Os07g37830	peptidyl-prolyl cis-trans isomerase CYP37, chloroplast precursor, putative, expressed
	LOC_Os07g39020	OsSub53 - Putative Subtilisin homologue, expressed
	LOC_Os07g38890	OsGH3.9 - Probable indole-3-acetic acid-amido synthetase, expressed
	LOC_Os07g38860	OsGH3.10 - Probable indole-3-acetic acid-amido synthetase, expressed
	LOC_Os07g37510	organic cation transporter-related, putative, expressed
	LOC_Os07g37530	organic cation transporter-related, putative, expressed
	LOC_Os07g37710	oligonucleotide/oligosaccharide-binding fold containing 2B, putative, expressed
	LOC_Os07g37920	no apical meristem protein, putative, expressed
	LOC_Os07g37730	NADH-ubiquinone oxidoreductase, mitochondrial precursor, putative, expressed
	LOC_Os07g37560	myosin-Vb, putative, expressed
	LOC_Os07g37760	lysine ketoglutarate reductase trans-splicing related 1, putative, expressed
	LOC_Os07g37840	lipase, putative, expressed
	LOC_Os07g38800	lectin-like receptor kinase, putative, expressed
	LOC_Os07g38820	lectin-like receptor kinase, putative, expressed
	LOC_Os07g38810	lectin receptor-type protein kinase, putative, expressed
	LOC_Os07g39010	lactose permease-related, putative, expressed
	LOC_Os07g38260	insulin-degrading enzyme, putative, expressed
	LOC_Os07g38270	insulin-degrading enzyme, putative, expressed
	LOC_Os07g38280	insulin-degrading enzyme, putative, expressed
	LOC_Os07g38640	inactive receptor kinase At2g26730 precursor, putative, expressed
	LOC_Os07g37640	IKI3 family protein, expressed
	LOC_Os07g38830	hydrolase, alpha/beta fold family domain containing protein, expressed
	LOC_Os07g38100	HVA22, putative, expressed
	LOC_Os07g38080	homeodomain-like, putative, expressed
	LOC_Os07g38910	histidine kinase, putative, expressed
	LOC_Os07g38760	HEAT repeat family protein, putative, expressed
	LOC_Os07g37650	GTPase-activating protein, putative, expressed
	LOC_Os07g38030	GRAS family transcription factor domain containing protein, expressed
	LOC_Os07g37990	glycosyltransferase sugar-binding region containing DXD motif, putative, expressed
	LOC_Os07g38930	glucan endo-1,3-beta-glucosidase precursor, putative, expressed
	LOC_Os07g38490	GDP-fucose protein-O-fucosyltransferase 2, putative, expressed
	LOC_Os07g37620	fiber expressed protein, putative, expressed
	LOC_Os07g37480	expressed protein
	LOC_Os07g37490	expressed protein
	LOC_Os07g37500	expressed protein
	LOC_Os07g37540	expressed protein
	LOC_Os07g37570	expressed protein
	LOC_Os07g37660	expressed protein
	LOC_Os07g37680	expressed protein
	LOC_Os07g37700	expressed protein
	LOC_Os07g37720	expressed protein
	LOC_Os07g37790	expressed protein
	LOC_Os07g37820	expressed protein
	LOC_Os07g37850	expressed protein
	LOC_Os07g37910	expressed protein
	LOC_Os07g37930	expressed protein
	LOC_Os07g37950	expressed protein
	LOC_Os07g38010	expressed protein
	LOC_Os07g38020	expressed protein
	LOC_Os07g38050	expressed protein
	LOC_Os07g38060	expressed protein
	LOC_Os07g38140	expressed protein
	LOC_Os07g38150	expressed protein
	LOC_Os07g38160	expressed protein
	LOC_Os07g38190	expressed protein
	LOC_Os07g38210	expressed protein
	LOC_Os07g38220	expressed protein
	LOC_Os07g38230	expressed protein
	LOC_Os07g38250	expressed protein
	LOC_Os07g38310	expressed protein
	LOC_Os07g38360	expressed protein
	LOC_Os07g38370	expressed protein
	LOC_Os07g38460	expressed protein
	LOC_Os07g38470	expressed protein
	LOC_Os07g38480	expressed protein
	LOC_Os07g38550	expressed protein
	LOC_Os07g38570	expressed protein
	LOC_Os07g38630	expressed protein
	LOC_Os07g38664	expressed protein
	LOC_Os07g38700	expressed protein
	LOC_Os07g38710	expressed protein
	LOC_Os07g38720	expressed protein
	LOC_Os07g38740	expressed protein
	LOC_Os07g38840	expressed protein
	LOC_Os07g38870	expressed protein
	LOC_Os07g38880	expressed protein
	LOC_Os07g38900	expressed protein
	LOC_Os07g38950	expressed protein
	LOC_Os07g38980	expressed protein
	LOC_Os07g38990	expressed protein
	LOC_Os07g39000	expressed protein
	LOC_Os07g39030	expressed protein
	LOC_Os07g39040	expressed protein
	LOC_Os07g39060	expressed protein
	LOC_Os07g37960	exostosin family domain containing protein, expressed
	LOC_Os07g37580	diacylglycerol kinase, putative, expressed
	LOC_Os07g37970	cytochrome P450 51, putative, expressed
	LOC_Os07g37980	cytochrome P450 51, putative, expressed
	LOC_Os07g38000	cytochrome c, putative, expressed
	LOC_Os07g37550	chlorophyll A-B binding protein, putative, expressed
	LOC_Os07g38960	chlorophyll A-B binding protein, putative, expressed
	LOC_Os07g38390	chalcone isomerase, putative, expressed
	LOC_Os07g38590	carboxyl-terminal peptidase, putative, expressed
	LOC_Os07g38120	CAMK_CAMK_like.34 - CAMK includes calcium/calmodulin depedent protein kinases, expressed
	LOC_Os07g37800	bromodomain domain containing protein, expressed
	LOC_Os07g38790	beta-hexosaminidase precursor, putative, expressed
	LOC_Os07g37610	B3 DNA binding domain containing protein, putative, expressed
	LOC_Os07g37750	ATMIN7, putative, expressed
	LOC_Os07g38750	AP2 domain containing protein, expressed
	LOC_Os07g38560	adenylyl-sulfate kinase, putative, expressed
	LOC_Os07g39070	5-formyltetrahydrofolate cyclo-ligase, putative, expressed
	LOC_Os07g38540	40S ribosomal protein S13, putative, expressed
qPE21	LOC_Os12g07280	ZOS12-02 - C2H2 zinc finger protein, expressed
	LOC_Os12g07874	WD-40 repeat family protein, putative, expressed
	LOC_Os12g07450	WD domain, G-beta repeat domain containing protein, expressed
	LOC_Os12g08060	universal stress protein family protein, expressed
	LOC_Os12g07350	tRNA nucleotidyltransferase/polyA polymerase family protein, putative, expressed
	LOC_Os12g07970	transporter, major facilitator family, putative, expressed
	LOC_Os12g07420	transmembrane protein 17, putative, expressed
	LOC_Os12g07670	transmembrane 9 superfamily member, putative, expressed
	LOC_Os12g07950	transcriptional regulator Sir2 family protein, putative, expressed
	LOC_Os12g08070	TRAF-type zinc finger family protein, expressed
	LOC_Os12g07480	TCP family transcription factor, putative, expressed
	LOC_Os12g07730	SWIRM domain containing protein, expressed
	LOC_Os12g07530	splicing factor, putative, expressed
	LOC_Os12g07800	S-locus-like receptor protein kinase, putative, expressed
	LOC_Os12g07680	RNase P subunit p30, putative, expressed
	LOC_Os12g07980	RNA polymerases N 8 kDa subunit, putative, expressed
	LOC_Os12g07520	ribosome inactivating protein, putative, expressed
	LOC_Os12g07720	RFC4 - Putative clamp loader of PCNA, replication factor C subunit 4, expressed
	LOC_Os12g08180	receptor-like protein kinase 2 precursor, putative, expressed
	LOC_Os12g07590	Protein-tyrosine phosphatase domain containing protein, expressed
	LOC_Os12g07490	protein transport protein Sec61 subunit beta, putative, expressed
	LOC_Os12g07990	protein kinase family protein, putative, expressed
	LOC_Os12g07260	PPR repeat domain containing protein, putative, expressed
	LOC_Os12g08140	pentatricopeptide, putative, expressed
	LOC_Os12g07650	OsGrx_S16 - glutaredoxin subgroup II, expressed
	LOC_Os12g07820	OsAPx6 - Stromal Ascorbate Peroxidase encoding gene 5,8, expressed
	LOC_Os12g07830	OsAPx5 - Stromal Ascorbate Peroxidase encoding gene 5,8, expressed
	LOC_Os12g07860	nodulin MtN3 family protein, putative, expressed
	LOC_Os12g08050	nodulation receptor kinase precursor, putative, expressed
	LOC_Os12g07790	no apical meristem protein, putative, expressed
	LOC_Os12g07700	nifU, putative, expressed
	LOC_Os12g07300	N-acetyltransferase 10, putative, expressed
	LOC_Os12g07610	MYB family transcription factor, putative, expressed
	LOC_Os12g07640	MYB family transcription factor, putative, expressed
	LOC_Os12g07620	ligA, putative, expressed
	LOC_Os12g08220	histone deacetylase, putative, expressed
	LOC_Os12g07540	growth regulator related protein, putative, expressed
	LOC_Os12g07340	expressed protein
	LOC_Os12g07360	expressed protein
	LOC_Os12g07380	expressed protein
	LOC_Os12g07390	expressed protein
	LOC_Os12g07400	expressed protein
	LOC_Os12g07430	expressed protein
	LOC_Os12g07440	expressed protein
	LOC_Os12g07460	expressed protein
	LOC_Os12g07470	expressed protein
	LOC_Os12g07510	expressed protein
	LOC_Os12g07550	expressed protein
	LOC_Os12g07560	expressed protein
	LOC_Os12g07600	expressed protein
	LOC_Os12g07710	expressed protein
	LOC_Os12g07760	expressed protein
	LOC_Os12g07850	expressed protein
	LOC_Os12g07890	expressed protein
	LOC_Os12g07900	expressed protein
	LOC_Os12g07920	expressed protein
	LOC_Os12g07940	expressed protein
	LOC_Os12g07960	expressed protein
	LOC_Os12g08020	expressed protein
	LOC_Os12g08025	expressed protein
	LOC_Os12g08030	expressed protein
	LOC_Os12g08120	expressed protein
	LOC_Os12g08150	expressed protein
	LOC_Os12g08160	expressed protein
	LOC_Os12g08200	expressed protein
	LOC_Os12g08210	expressed protein
	LOC_Os12g08230	expressed protein
	LOC_Os12g08240	expressed protein
	LOC_Os12g08250	expressed protein
	LOC_Os12g07740	eukaryotic translation initiation factor 2 subunit gamma, putative, expressed
	LOC_Os12g07780	eukaryotic aspartyl protease domain containing protein, expressed
	LOC_Os12g07880	dynamin family protein, putative, expressed
	LOC_Os12g07580	dirigent, putative, expressed
	LOC_Os12g08260	dehydrogenase E1 component domain containing protein, expressed
	LOC_Os12g07840	dehydration response related protein, putative, expressed
	LOC_Os12g07870	dehydration response related protein, putative, expressed
	LOC_Os12g07370	csAtPR5, putative, expressed
	LOC_Os12g07500	csAtPR5, putative, expressed
	LOC_Os12g07310	citrate-binding protein precursor, putative, expressed
	LOC_Os12g07690	chalcone synthase, putative, expressed
	LOC_Os12g07270	bile acid sodium symporter family protein, putative, expressed
	LOC_Os12g08090	amino acid transporter, putative, expressed
	LOC_Os12g08130	amino acid transporter, putative, expressed
	LOC_Os12g07290	alpha-1,4-fucosyltransferase, putative, expressed
	LOC_Os12g07810	aldehyde dehydrogenase, putative, expressed
	LOC_Os12g08000	5-nucleotidase domain-containing protein, putative, expressed
	LOC_Os12g08170	2-oxo acid dehydrogenases acyltransferase domain containing protein, expressed
qUI1	LOC_Os01g41000	ZCW7, putative, expressed
	LOC_Os01g41430	UDP-glucoronosyl and UDP-glucosyl transferase, putative, expressed
	LOC_Os01g41450	UDP-glucoronosyl and UDP-glucosyl transferase domain containing protein, expressed
	LOC_Os01g41400	transmembrane amino acid transporter protein, putative, expressed
	LOC_Os01g41420	transmembrane amino acid transporter protein, putative, expressed
	LOC_Os01g41170	THION27 - Plant thionin family protein precursor, expressed
	LOC_Os01g41180	THION19 - Plant thionin family protein precursor, putative, expressed
	LOC_Os01g41140	THION18 - Plant thionin family protein precursor, expressed
	LOC_Os01g41050	sulfate transporter, putative, expressed
	LOC_Os01g41040	SCF apoptosis response protein, putative, expressed
	LOC_Os01g41030	ribosomal protein L25, putative, expressed
	LOC_Os01g41310	OsFBX18 - F-box domain containing protein, expressed
	LOC_Os01g41250	OsFBX17 - F-box domain containing protein, expressed
	LOC_Os01g41530	OsFBL2 - F-box domain and LRR containing protein, expressed
	LOC_Os01g41340	OsFBL1 - F-box domain and LRR containing protein, expressed
	LOC_Os01g41290	OsFBD5 - F-box and FBD domain containing protein, expressed
	LOC_Os01g41280	OsFBD4 - F-box and FBD domain containing protein, expressed
	LOC_Os01g41270	OsFBD3 - F-box and FBD domain containing protein, expressed
	LOC_Os01g41260	OsFBD2 - F-box and FBD domain containing protein, expressed
	LOC_Os01g41240	hydrolase, alpha/beta fold family domain containing protein, expressed
	LOC_Os01g41200	heavy metal-associated domain containing protein, expressed
	LOC_Os01g41190	glycine-rich protein, putative, expressed
	LOC_Os01g41370	FBD domain containing protein, putative, expressed
	LOC_Os01g41160	FAD dependent oxidoreductase domain containing protein, expressed
	LOC_Os01g41020	expressed protein
	LOC_Os01g41110	expressed protein
	LOC_Os01g41300	expressed protein
	LOC_Os01g41320	expressed protein
	LOC_Os01g41350	expressed protein
	LOC_Os01g41360	expressed protein
	LOC_Os01g41410	expressed protein
	LOC_Os01g41010	DUF581 domain containing protein, expressed
	LOC_Os01g41220	DUF538 domain containing protein, putative, expressed
	LOC_Os01g41510	calcineurin B, putative, expressed
	LOC_Os01g41565	ATP-binding domain-containing protein, putative, expressed
	LOC_Os01g41550	aspartic proteinase, putative, expressed
qUI18	LOC_Os08g15252	uncharacterized protein ycf73, putative, expressed
	LOC_Os08g15236	uncharacterized protein ycf68, putative, expressed
	LOC_Os08g15204	thioredoxin domain-containing protein 9, putative, expressed
	LOC_Os08g14960	receptor-like protein kinase precursor, putative, expressed
	LOC_Os08g14950	receptor-like protein kinase 2 precursor, putative, expressed
	LOC_Os08g14990	receptor-like protein kinase 2 precursor, putative, expressed
	LOC_Os08g14940	receptor kinase, putative, expressed
	LOC_Os08g15080	proline rich protein 3, putative, expressed
	LOC_Os08g15460	preprotein translocase subunit secY, putative, expressed
	LOC_Os08g15296	photosystem II reaction center protein H, putative, expressed
	LOC_Os08g15000	pentatricopeptide repeat domain containing protein, putative, expressed
	LOC_Os08g15149	oxidoreductase, 2OG-Fe oxygenase family protein, expressed
	LOC_Os08g15450	nodulin, putative, expressed
	LOC_Os08g15248	NADPH-dependent oxidoreductase, putative, expressed
	LOC_Os08g15020	MYB family transcription factor, putative, expressed
	LOC_Os08g15230	heat shock protein-related, putative, expressed
	LOC_Os08g15070	GDU1, putative, expressed
	LOC_Os08g14980	expressed protein
	LOC_Os08g15190	expressed protein
	LOC_Os08g15340	expressed protein
	LOC_Os08g15410	expressed protein
	LOC_Os08g15430	expressed protein
	LOC_Os08g15444	expressed protein
	LOC_Os08g15490	expressed protein
	LOC_Os08g15500	expressed protein
	LOC_Os08g15505	expressed protein
	LOC_Os08g14970	DUF640 domain containing protein, putative, expressed
	LOC_Os08g15288	DNA-directed RNA polymerase subunit alpha, putative, expressed
	LOC_Os08g15090	diacylglycerol kinase catalytic domain family protein, expressed
	LOC_Os08g15292	cytochrome b6-f complex subunit 4, putative, expressed
	LOC_Os08g15322	cytochrome b559 subunit alpha, putative, expressed
	LOC_Os08g15420	CSLC3 - cellulose synthase-like family C, expressed
	LOC_Os08g15312	chloroplast 50S ribosomal protein L33, putative, expressed
	LOC_Os08g15258	chloroplast 50S ribosomal protein L23, putative, expressed
	LOC_Os08g15268	chloroplast 50S ribosomal protein L22, putative, expressed
	LOC_Os08g15306	chloroplast 50S ribosomal protein L20, putative, expressed
	LOC_Os08g15276	chloroplast 50S ribosomal protein L14, putative, expressed
	LOC_Os08g15278	chloroplast 30S ribosomal protein S8, putative, expressed
	LOC_Os08g15246	chloroplast 30S ribosomal protein S7, putative, expressed
	LOC_Os08g15272	chloroplast 30S ribosomal protein S3, putative, expressed
	LOC_Os08g15266	chloroplast 30S ribosomal protein S19, putative
	LOC_Os08g15308	chloroplast 30S ribosomal protein S18, putative, expressed
	LOC_Os08g15050	CCT/B-box zinc finger protein, putative, expressed
	LOC_Os08g15270	ATP-dependent Clp protease proteolytic subunit, putative, expressed
	LOC_Os08g15170	ATP synthase epsilon chain, mitochondrial, putative, expressed
	LOC_Os08g15060	ATP binding protein, putative, expressed
	LOC_Os08g15030	aspartate carbamoyltransferase, putative, expressed
	LOC_Os08g15280	apocytochrome f precursor, putative, expressed
	LOC_Os08g15330	anthocyanidin 3-O-glucosyltransferase, putative, expressed
	LOC_Os08g15040	ADP-ribosylation factor, putative, expressed
	LOC_Os08g15180	60S acidic ribosomal protein, putative, expressed

## Sheet: Table S5
Table S5 Candidate genes screened as functional classification of genes for key novel loci qPE16, qPE21, qUI1, and qUI18.
Loci	Gene ID.	Chr.	Functional SNPs ID.	Alleles	SNP location	Promotor and 5'UTR and exon location	Functional annotation	GO annotation
qPE16	LOC_Os07g37930	7	SNP-7.22760603.	G/C	22761597	cds_2:22761580,22762022	expressed protein	/
	LOC_Os07g38020	7	SNP-7.22802819.	G/A	22803813	Promotor	expressed protein	/
	LOC_Os07g38010	7	SNP-7.22802819.	G/A	22803813	Promotor	expressed protein	/
	LOC_Os07g38250	7	SNP-7.22934230.	T/G	22935224	Promotor	expressed protein	/
	LOC_Os07g38270	7	SNP-7.22972255.	C/T	22973249	Promotor	insulin-degrading enzyme, putative, expressed	/
	LOC_Os07g38380	7	SNP-7.23075028.	G/A	23076022	Promotor	transmembrane protein 49, putative, expressed	/
	LOC_Os07g38530	7	SNP-7.23143349.	A/G	23144343	Promotor	STE_PAK_Ste20_Slob_Wnk.4 - STE kinases include homologs to sterile 7, sterile 11 and sterile 20 from yeast, expressed	Membrane (GO:0016020)
	LOC_Os07g38664	7	SNP-7.23215774.	C/T	23216768	Promotor	expressed protein	/
	LOC_Os07g38810	7	SNP-7.23282439.	C/T	23283433	cds_1:23282877,23284892	lectin receptor-type protein kinase, putative, expressed	Membrane (GO:0016020)
	LOC_Os07g38890	7	SNP-7.23324371.	C/T	23325365	cds_1:23325259,23326584	OsGH3.9 - Probable indole-3-acetic acid-amido synthetase, expressed	/
	LOC_Os07g38880	7	SNP-7.23324371.	C/T	23325365	Promotor	expressed protein	/
qPE21	LOC_Os12g07680	12	SNP-12.3863523.	A/G	3864525	cds_1:3864182,3864607	RNase P subunit p30, putative, expressed	/
		12	SNP-12.3864287.	C/T	3865289	Promotor		/
	LOC_Os12g07690	12	SNP-12.3864287.	C/T	3865289	Promotor	chalcone synthase, putative, expressed	Membrane (GO:0016020)
	LOC_Os12g07790	12	SNP-12.3936822.	C/T	3937824	cds_1:3936377,3938092	no apical meristem protein, putative, expressed	/
	LOC_Os12g07800	12	SNP-12.3936822.	C/T	3937824	Promotor	S-locus-like receptor protein kinase, putative, expressed	/
		12	SNP-12.3940498.	A/G	3941500	cds_2:3941441,3943755
		12	SNP-12.3941560.	T/C	3942562	cds_2:3941441,3943755
		12	SNP-12.3941620.	G/A	3942622	cds_2:3941441,3943755
		12	SNP-12.3942610.	G/A	3943612	cds_2:3941441,3943755
	LOC_Os12g07890	12	SNP-12.3999855.	G/A	4000868	cds_1:4000150,4001463	expressed protein	/
	LOC_Os12g07940	12	SNP-12.4027117.	G/C	4028130	cds_1:4028106,4029515	expressed protein	/
qUI1	LOC_Os01g41200	1	SNP-1.23324013.	A/G	23325058	cds_3:23324998,23325125	heavy metal-associated domain containing protein, expressed	/
	LOC_Os01g41240	1	SNP-1.23340315.	A/C	23341360	Promotor	hydrolase, alpha/beta fold family domain containing protein, expressed	/
		1	SNP-1.23340987.	T/C	23342032	Promotor		/
	LOC_Os01g41250	1	SNP-1.23345733.	G/A	23346778	Promotor	OsFBX17 - F-box domain containing protein, expressed	/
	LOC_Os01g41280	1	SNP-1.23360454.	G/A	23361499	cds_1:23360626,23361594	OsFBD4 - F-box and FBD domain containing protein, expressed	/
	LOC_Os01g41300	1	SNP-1.23365277.	T/A	23366322	Promotor	expressed protein	/
	LOC_Os01g41310	1	SNP-1.23374317.	G/A	23375362	Promotor	OsFBX18 - F-box domain containing protein, expressed	/
	LOC_Os01g41420	1	SNP-1.23445175.	G/T	23446220	Promotor	transmembrane amino acid transporter protein, putative, expressed	Membrane (GO:0016020)
qUI18	LOC_Os08g15050	8	SNP-8.9097203.	G/A	9098200	Promotor	CCT/B-box zinc finger protein, putative, expressed	/
	LOC_Os08g15170	8	SNP-8.9180734.	T/C	9181731	Promotor	ATP synthase epsilon chain, mitochondrial, putative, expressed	Membrane (GO:0016020)
	LOC_Os08g15230	8	SNP-8.9228348.	C/T	9229345	Promotor	heat shock protein-related, putative, expressed	/
	LOC_Os08g15280	8	SNP-8.9283611.	C/T	9284608	Promotor	NADPH-dependent oxidoreductase, putative, expressed	Membrane (GO:0016020)

## Sheet: Table S6
Table S6 Primer pairs used for gene cloning and PCR analyses in this study.
Genes	Primer names	Primer sequences (5’-3’)	Primer function
CYP734A4	CYP734A4-P1	GTGCGTGTGGTGGCTACTA	Detecting T-DNA mutants
	CYP734A4-P2	CTGGACCGATGGCTGTGTA	Detecting T-DNA mutants
	CYP734A4-P3	ATTGATGGCGTTATTGTTCC	Detecting T-DNA mutants
OsLIS-L1	OsLIS-L1-BsF	AATAATGGTCTCAGGCGATGAAGCACTTTGAAGACC	Amplifying target fragment
	OsLIS-L1-F0	GATGAAGCACTTTGAAGACCGTTTTAGAGCTAGAAATAGC	Amplifying target fragment
	OsLIS-L1-R0	TGAACAGCTCCTCATTGAACGCTTCTTGGTGCC	Amplifying target fragment
	OsLIS-L1-BsR	ATTATTGGTCTCTAAACTGAACAGCTCCTCATTGAA	Amplifying target fragment
	OsLIS-L1-F	GAGCCATGTCGTCGCTTAGCA	Detecting CRISPR/CAS9 mutants
	OsLIS-L1-R	TCTTACTCCAATGCACTGGGCA	Detecting CRISPR/CAS9 mutants
	TaU3-FD2	TTGACTAGCGTGCTGATAATTTGTG	Verifying PCR target segment
	OsU3-FD3	GACAGGCGTCTTCTACTGGTGCTAC	Verifying PCR target segment
	TaU3-RD	CTCACAAATTATCAGCACGCTAGTC	Verifying PCR target segment
